# Supplementary material for: Electronic structure and reactivity of nickel(i) pincer complexes: their aerobic transformation to peroxo species and site selective C–H oxygenation
Source: Chem Sci. 2016 Feb 11;7(6):3533–42. doi: 10.1039/c5sc04644k (PMC6007179; doi:10.1039/c5sc04644k)
Supplement: Supplementary file 2 [file SC-007-C5SC04644K-s002.cif]

# Electronic Supplementary Material (ESI) for Chemical Science.
# This journal is © The Royal Society of Chemistry 2016

####################################################################### 
# 
# This file contains crystal structure data downloaded from the 
# Cambridge Structural Database (CSD) hosted by the Cambridge 
# Crystallographic Data Centre (CCDC).
# 
# Full information about CCDC data access policies and citation 
# guidelines are available at http://www.ccdc.cam.ac.uk/access/V1 
# 
# Audit and citation data items may have been added by the CCDC. 
# Please retain this information to preserve the provenance of 
# this file and to allow appropriate attribution of the data. 
# 
#######################################################################

data_ga_cr5
_database_code_depnum_ccdc_archive 'CCDC 1439102'
_audit_update_record             
;
2015-11-26 deposited with the CCDC.
2016-02-11 downloaded from the CCDC.
;
_audit_creation_date             2015-11-24

_audit_block_code                ga_cr5
_audit_block_refno               1039
_audit_block_usercomment         CR87r


_audit_creation_method           
;
Olex2 1.2
(compiled 2015.09.30 svn.r3233 for OlexSys, GUI svn.r5103)
;
_chemical_name_systematic        ?
_chemical_name_common            ?
_chemical_formula_moiety         'C18 H25 N3 Ni O3'
_chemical_formula_sum            'C18 H25 N3 Ni O3'
_chemical_formula_weight         390.12
_symmetry_cell_setting           monoclinic
_symmetry_space_group_name_h-m   'P 21'
_symmetry_int_tables_number      4

_chemical_absolute_configuration ad
_chemical_melting_point          ?
_exptl_crystal_description       needle
_exptl_crystal_colour            orange
_diffrn_ambient_temperature      100(1)
loop_
_atom_type_symbol
_atom_type_description
_atom_type_scat_dispersion_real
_atom_type_scat_dispersion_imag
_atom_type_scat_source
C C 0.0033 0.0016 'International Tables Vol C Tables 4.2.6.8 and 6.1.1.4'
H H 0.0000 0.0000 'International Tables Vol C Tables 4.2.6.8 and 6.1.1.4'
N N 0.0061 0.0033 'International Tables Vol C Tables 4.2.6.8 and 6.1.1.4'
Ni Ni 0.3393 1.1124 'International Tables Vol C Tables 4.2.6.8 and 6.1.1.4'
O O 0.0106 0.0060 'International Tables Vol C Tables 4.2.6.8 and 6.1.1.4'

_shelx_space_group_comment       
;
The symmetry employed for this shelxl refinement is uniquely defined
by the following loop, which should always be used as a source of
symmetry information in preference to the above space-group names.
They are only intended as comments.
;
_space_group_crystal_system      monoclinic
_space_group_IT_number           4
_space_group_name_H-M_alt        'P 1 21 1'

_space_group_name_Hall           'P 2yb'
loop_
_symmetry_equiv_pos_as_xyz
'x, y, z'
'-x, y+1/2, -z'

_cell_length_a                   11.854(6)
_cell_length_b                   6.070(3)
_cell_length_c                   12.641(6)
_cell_angle_alpha                90
_cell_angle_beta                 104.097(6)
_cell_angle_gamma                90
_cell_volume                     882.2(7)
_cell_formula_units_Z            2
_cell_measurement_reflns_used    5364
_cell_measurement_temperature    100(2)
_cell_measurement_theta_max      28.90
_cell_measurement_theta_min      2.71
_shelx_estimated_absorpt_T_max   0.916
_shelx_estimated_absorpt_T_min   0.782
_exptl_absorpt_coefficient_mu    1.122
_exptl_absorpt_correction_T_max  0.7464
_exptl_absorpt_correction_T_min  0.6478

_exptl_absorpt_correction_type   multi-scan
_exptl_absorpt_process_details   
;
multi-scan from symmetry-related measurements (Blessing 1995)
SADABS (see _computing_data_reduction)
;
_exptl_absorpt_special_details   ?
_exptl_crystal_density_diffrn    1.469
_exptl_crystal_density_meas      .
_exptl_crystal_density_method    ?
_exptl_crystal_F_000             412
_exptl_crystal_size_max          0.230
_exptl_crystal_size_mid          0.100
_exptl_crystal_size_min          0.080
_exptl_transmission_factor_max   ?
_exptl_transmission_factor_min   ?
_diffrn_reflns_av_R_equivalents  0.0512
_diffrn_reflns_av_unetI/netI     0.0590
_diffrn_reflns_Laue_measured_fraction_full 0.999
_diffrn_reflns_Laue_measured_fraction_max 0.997
_diffrn_reflns_limit_h_max       16
_diffrn_reflns_limit_h_min       -16
_diffrn_reflns_limit_k_max       8
_diffrn_reflns_limit_k_min       -8
_diffrn_reflns_limit_l_max       17
_diffrn_reflns_limit_l_min       -17
_diffrn_reflns_number            21092
_diffrn_reflns_point_group_measured_fraction_full 1.000
_diffrn_reflns_point_group_measured_fraction_max 0.998
_diffrn_reflns_theta_full        25.242
_diffrn_reflns_theta_max         30.507
_diffrn_reflns_theta_min         1.661
_diffrn_detector_area_resol_mean 8.19
_diffrn_measured_fraction_theta_full 0.999
_diffrn_measured_fraction_theta_max 0.997
_diffrn_measurement_device_type  'Bruker AXS Smart 1000'
_diffrn_measurement_method       '\f- and \w-scans'
_diffrn_radiation_monochromator  graphite
_diffrn_radiation_probe          x-ray
_diffrn_radiation_type           MoK\a
_diffrn_radiation_wavelength     0.71073
_diffrn_source                   'sealed X-Ray tube (Mo)'
_diffrn_source_type              'fine focus tube'
_diffrn_standards_number         0
_reflns_Friedel_coverage         0.842
_reflns_Friedel_fraction_full    1.000
_reflns_Friedel_fraction_max     0.998
_reflns_number_gt                4646
_reflns_number_total             5365
_reflns_special_details          
;
 Reflections were merged by SHELXL according to the crystal
 class for the calculation of statistics and refinement.
 
 _reflns_Friedel_fraction is defined as the number of unique
 Friedel pairs measured divided by the number that would be
 possible theoretically, ignoring centric projections and
 systematic absences.
;
_reflns_threshold_expression     'I > 2\s(I)'

_computing_cell_refinement       
;
SAINT (see _computing_data_reduction). Includes estimated systematic errors
 of the unit cell constants from Monte Carlo simulations.
;
_computing_data_collection       'SMART-5.631 (Bruker AXS, 2003)'
_computing_data_reduction        
'SAINT V7.68A (Bruker AXS, 1997-2013),SADABS-2014_5 (Sheldrick and Bruker AXS, 1997-2014)'
_computing_molecular_graphics    'Olex2 (Dolomanov et al., 2009)'
_computing_publication_material  
'encif (Wadepohl, 2009-15); encifer 1.5 (CCDC, 2014)'
_computing_structure_refinement  'ShelXL (Sheldrick, 2015)'
_shelxl_version_number           2014/7
_computing_structure_solution    'DIRDIF (Beurskens et al., 1999-2008)'
_refine_diff_density_max         0.452
_refine_diff_density_min         -0.345
_refine_diff_density_rms         0.065
_refine_ls_abs_structure_details 
;
 Flack x determined using 1866 quotients [(I+)-(I-)]/[(I+)+(I-)]
 (Parsons, Flack and Wagner, Acta Cryst. B69 (2013) 249-259).
;
_refine_ls_abs_structure_Flack   0.013(7)
_refine_ls_extinction_coef       .
_refine_ls_extinction_method     none
_refine_ls_goodness_of_fit_ref   0.977
_refine_ls_hydrogen_treatment    mixed
_refine_ls_matrix_type           full
_refine_ls_number_parameters     273
_refine_ls_number_reflns         5365
_refine_ls_number_restraints     1
_refine_ls_R_factor_all          0.0463
_refine_ls_R_factor_gt           0.0345
_refine_ls_restrained_S_all      0.977
_refine_ls_shift/su_max          0.000
_refine_ls_shift/su_mean         0.000
_refine_ls_structure_factor_coef Fsqd
_refine_ls_weighting_details     
'w=1/[\s^2^(Fo^2^)+(0.0270P)^2^] where P=(Fo^2^+2Fc^2^)/3'
_refine_ls_weighting_scheme      calc
_refine_ls_wR_factor_gt          0.0631
_refine_ls_wR_factor_ref         0.0662
_refine_special_details          ?
_olex2_refinement_description    
;
1. Fixed Uiso
 At 1.2 times of:
  All C(H) groups, All C(H,H) groups
 At 1.5 times of:
  All C(H,H,H) groups
2.a Idealised Me refined as rotating group with stretchable bonds:
 C14(H14A,H14B,H14C), C15(H15A,H15B,H15C), C17(H17A,H17B,H17C), C18(H18A,H18B,
 H18C)
;
_atom_sites_solution_hydrogens   mixed
_atom_sites_solution_primary     heavy
_atom_sites_solution_secondary   difmap
loop_
_atom_site_label
_atom_site_type_symbol
_atom_site_fract_x
_atom_site_fract_y
_atom_site_fract_z
_atom_site_U_iso_or_equiv
_atom_site_adp_type
_atom_site_occupancy
_atom_site_site_symmetry_order
_atom_site_calc_flag
_atom_site_refinement_flags_posn
_atom_site_refinement_flags_adp
_atom_site_refinement_flags_occupancy
_atom_site_disorder_assembly
_atom_site_disorder_group
Ni Ni 0.18370(3) -0.01161(6) 0.26487(3) 0.01285(8) Uani 1 1 d . . . . .
O1 O 0.33566(17) 0.4559(4) 0.11785(16) 0.0196(5) Uani 1 1 d . . . . .
O2 O -0.03247(18) -0.3951(4) 0.38205(18) 0.0204(5) Uani 1 1 d . . . . .
O3 O 0.31165(17) -0.1591(3) 0.34918(17) 0.0169(4) Uani 1 1 d . . . . .
N1 N 0.2808(2) 0.1765(4) 0.2104(2) 0.0148(5) Uani 1 1 d . . . . .
N2 N 0.0449(2) 0.1371(4) 0.19305(19) 0.0148(5) Uani 1 1 d . . . . .
N3 N 0.1003(2) -0.2146(4) 0.3184(2) 0.0148(5) Uani 1 1 d . . . . .
C1 C 0.4090(3) 0.1538(5) 0.2302(2) 0.0156(6) Uani 1 1 d . . . . .
H1 H 0.445(3) 0.134(6) 0.305(3) 0.019 Uiso 1 1 d R . . . .
C2 C 0.4422(3) 0.3773(5) 0.1914(3) 0.0191(6) Uani 1 1 d . . . . .
H2A H 0.502(3) 0.365(6) 0.151(3) 0.023 Uiso 1 1 d R . . . .
H2B H 0.461(2) 0.476(7) 0.250(2) 0.023 Uiso 1 1 d R . . . .
C3 C 0.2485(3) 0.3427(5) 0.1453(2) 0.0168(6) Uani 1 1 d . . . . .
C4 C 0.1337(3) 0.4142(5) 0.1017(2) 0.0193(7) Uani 1 1 d . . . . .
H4 H 0.126(3) 0.543(6) 0.065(3) 0.023 Uiso 1 1 d R . . . .
C5 C 0.0403(3) 0.3191(5) 0.1270(2) 0.0160(6) Uani 1 1 d . . . . .
C6 C -0.0821(3) 0.4049(6) 0.0883(3) 0.0199(7) Uani 1 1 d . . . . .
H6A H -0.113(3) 0.401(5) 0.008(3) 0.024 Uiso 1 1 d R . . . .
H6B H -0.086(3) 0.552(6) 0.113(3) 0.024 Uiso 1 1 d R . . . .
C7 C -0.1533(3) 0.2530(6) 0.1436(3) 0.0232(7) Uani 1 1 d . . . . .
H7A H -0.217(3) 0.170(6) 0.093(3) 0.028 Uiso 1 1 d R . . . .
H7B H -0.189(3) 0.319(6) 0.195(3) 0.028 Uiso 1 1 d R . . . .
C8 C -0.0654(2) 0.0888(5) 0.2050(2) 0.0169(6) Uani 1 1 d . . . . .
C9 C -0.0934(3) -0.0800(5) 0.2644(2) 0.0174(6) Uani 1 1 d . . . . .
H9 H -0.169(3) -0.098(5) 0.270(3) 0.021 Uiso 1 1 d R . . . .
C10 C -0.0074(3) -0.2264(5) 0.3209(2) 0.0159(6) Uani 1 1 d . . . . .
C11 C 0.0812(3) -0.4795(6) 0.4440(3) 0.0215(7) Uani 1 1 d . . . . .
H11A H 0.077(3) -0.635(6) 0.444(3) 0.026 Uiso 1 1 d R . . . .
H11B H 0.093(3) -0.425(5) 0.516(3) 0.026 Uiso 1 1 d R . . . .
C12 C 0.1669(3) -0.3944(5) 0.3810(2) 0.0151(6) Uani 1 1 d . . . . .
H12 H 0.183(2) -0.491(6) 0.331(2) 0.018 Uiso 1 1 d R . . . .
C13 C 0.2850(3) -0.2883(5) 0.4343(2) 0.0160(6) Uani 1 1 d . . . . .
C14 C 0.3784(3) -0.4637(5) 0.4684(2) 0.0207(7) Uani 1 1 d . . . . .
H14A H 0.3824(12) -0.553(3) 0.4048(12) 0.031 Uiso 1 1 calc GR . . . .
H14B H 0.3592(10) -0.558(3) 0.5245(16) 0.031 Uiso 1 1 calc GR . . . .
H14C H 0.4539(14) -0.3926(13) 0.4978(16) 0.031 Uiso 1 1 calc GR . . . .
C15 C 0.2792(3) -0.1409(5) 0.5312(2) 0.0214(6) Uani 1 1 d . . . . .
H15A H 0.3518(15) -0.057(3) 0.5541(12) 0.032 Uiso 1 1 calc GR . . . .
H15B H 0.2689(18) -0.2328(17) 0.5921(12) 0.032 Uiso 1 1 calc GR . . . .
H15C H 0.2134(16) -0.039(3) 0.5096(7) 0.032 Uiso 1 1 calc GR . . . .
C16 C 0.4410(2) -0.0460(5) 0.1695(2) 0.0154(6) Uani 1 1 d . . . . .
H16 H 0.404(3) -0.181(6) 0.198(3) 0.019 Uiso 1 1 d R . . . .
C17 C 0.5719(3) -0.0857(5) 0.2037(3) 0.0225(7) Uani 1 1 d . . . . .
H17A H 0.5909(5) -0.209(3) 0.1659(16) 0.034 Uiso 1 1 calc GR . . . .
H17B H 0.5946(6) -0.113(4) 0.2795(16) 0.034 Uiso 1 1 calc GR . . . .
H17C H 0.6113(9) 0.040(3) 0.1870(16) 0.034 Uiso 1 1 calc GR . . . .
C18 C 0.3991(2) -0.0236(7) 0.0464(2) 0.0199(5) Uani 1 1 d . . . . .
H18A H 0.3178(14) 0.015(4) 0.0275(4) 0.030 Uiso 1 1 calc GR . . . .
H18B H 0.4101(17) -0.161(3) 0.0124(6) 0.030 Uiso 1 1 calc GR . . . .
H18C H 0.4430(15) 0.090(3) 0.0213(6) 0.030 Uiso 1 1 calc GR . . . .

loop_
_atom_site_aniso_label
_atom_site_aniso_U_11
_atom_site_aniso_U_22
_atom_site_aniso_U_33
_atom_site_aniso_U_23
_atom_site_aniso_U_13
_atom_site_aniso_U_12
Ni 0.01410(15) 0.00987(14) 0.01497(15) 0.00300(19) 0.00432(11) 0.00141(18)
O1 0.0248(10) 0.0127(13) 0.0218(10) 0.0032(8) 0.0067(8) -0.0039(9)
O2 0.0182(11) 0.0198(11) 0.0247(12) 0.0048(9) 0.0081(9) -0.0029(9)
O3 0.0148(10) 0.0169(10) 0.0193(11) 0.0075(8) 0.0050(8) 0.0009(8)
N1 0.0164(13) 0.0122(12) 0.0163(13) 0.0003(9) 0.0048(10) 0.0008(9)
N2 0.0176(13) 0.0133(11) 0.0133(12) 0.0001(9) 0.0031(10) 0.0024(10)
N3 0.0146(12) 0.0138(12) 0.0165(12) 0.0021(9) 0.0045(10) 0.0014(10)
C1 0.0167(15) 0.0141(14) 0.0171(16) -0.0001(11) 0.0062(12) -0.0030(11)
C2 0.0244(17) 0.0148(15) 0.0186(15) 0.0002(12) 0.0062(13) -0.0036(12)
C3 0.0237(16) 0.0107(13) 0.0174(14) -0.0015(11) 0.0079(12) -0.0012(12)
C4 0.0284(17) 0.0123(13) 0.0169(16) 0.0056(11) 0.0048(13) 0.0035(12)
C5 0.0224(15) 0.0104(13) 0.0126(13) -0.0006(10) -0.0007(11) 0.0034(11)
C6 0.0244(16) 0.0142(13) 0.0183(17) 0.0011(12) -0.0003(13) 0.0076(12)
C7 0.0212(17) 0.0238(16) 0.0237(17) 0.0035(13) 0.0038(13) 0.0087(13)
C8 0.0156(14) 0.0201(14) 0.0142(14) -0.0034(12) 0.0019(11) 0.0060(12)
C9 0.0122(14) 0.0220(15) 0.0182(15) -0.0007(11) 0.0043(11) 0.0011(10)
C10 0.0182(15) 0.0148(14) 0.0150(14) -0.0015(11) 0.0047(11) -0.0012(11)
C11 0.0211(14) 0.020(2) 0.0243(15) 0.0085(14) 0.0079(11) 0.0006(14)
C12 0.0211(15) 0.0099(13) 0.0152(14) 0.0035(10) 0.0058(11) 0.0022(11)
C13 0.0187(15) 0.0133(13) 0.0162(14) 0.0012(11) 0.0046(11) 0.0023(11)
C14 0.0219(14) 0.022(2) 0.0182(14) 0.0030(11) 0.0043(11) 0.0054(11)
C15 0.0250(16) 0.0207(16) 0.0188(15) -0.0030(12) 0.0058(12) 0.0020(12)
C16 0.0151(13) 0.0110(17) 0.0210(13) -0.0026(11) 0.0060(10) -0.0015(11)
C17 0.0210(16) 0.0221(15) 0.0242(16) -0.0046(12) 0.0055(13) -0.0014(12)
C18 0.0205(13) 0.0181(13) 0.0212(13) -0.0062(16) 0.0052(10) -0.0029(16)

_geom_special_details            
;
 All esds (except the esd in the dihedral angle between two l.s. planes)
 are estimated using the full covariance matrix.  The cell esds are taken
 into account individually in the estimation of esds in distances, angles
 and torsion angles; correlations between esds in cell parameters are only
 used when they are defined by crystal symmetry.  An approximate (isotropic)
 treatment of cell esds is used for estimating esds involving l.s. planes.
;
loop_
_geom_bond_atom_site_label_1
_geom_bond_atom_site_label_2
_geom_bond_distance
_geom_bond_site_symmetry_2
_geom_bond_publ_flag
Ni O3 1.857(2) . ?
Ni N1 1.868(3) . ?
Ni N2 1.903(2) . ?
Ni N3 1.811(3) . ?
O1 C2 1.454(4) . ?
O1 C3 1.354(3) . ?
O2 C10 1.358(3) . ?
O2 C11 1.476(4) . ?
O3 C13 1.428(3) . ?
N1 C1 1.485(4) . ?
N1 C3 1.299(4) . ?
N2 C5 1.377(4) . ?
N2 C8 1.383(4) . ?
N3 C10 1.287(4) . ?
N3 C12 1.461(4) . ?
C1 H1 0.95(3) . ?
C1 C2 1.526(4) . ?
C1 C16 1.532(4) . ?
C2 H2A 0.98(3) . ?
C2 H2B 0.93(4) . ?
C3 C4 1.407(4) . ?
C4 H4 0.90(3) . ?
C4 C5 1.354(4) . ?
C5 C6 1.506(4) . ?
C6 H6A 0.99(3) . ?
C6 H6B 0.95(4) . ?
C6 C7 1.529(5) . ?
C7 H7A 0.99(4) . ?
C7 H7B 0.95(4) . ?
C7 C8 1.513(4) . ?
C8 C9 1.358(4) . ?
C9 H9 0.93(3) . ?
C9 C10 1.409(4) . ?
C11 H11A 0.94(4) . ?
C11 H11B 0.94(3) . ?
C11 C12 1.525(4) . ?
C12 H12 0.91(3) . ?
C12 C13 1.539(4) . ?
C13 C14 1.521(4) . ?
C13 C15 1.532(4) . ?
C14 H14A 0.981(18) . ?
C14 H14B 0.981(18) . ?
C14 H14C 0.981(18) . ?
C15 H15A 0.982(18) . ?
C15 H15B 0.982(18) . ?
C15 H15C 0.982(18) . ?
C16 H16 1.03(4) . ?
C16 C17 1.525(4) . ?
C16 C18 1.520(4) . ?
C17 H17A 0.944(19) . ?
C17 H17B 0.944(19) . ?
C17 H17C 0.944(19) . ?
C18 H18A 0.964(17) . ?
C18 H18B 0.964(17) . ?
C18 H18C 0.964(17) . ?

loop_
_geom_angle_atom_site_label_1
_geom_angle_atom_site_label_2
_geom_angle_atom_site_label_3
_geom_angle
_geom_angle_site_symmetry_1
_geom_angle_site_symmetry_3
_geom_angle_publ_flag
O3 Ni N1 90.90(10) . . ?
O3 Ni N2 173.21(10) . . ?
N1 Ni N2 94.19(11) . . ?
N3 Ni O3 84.34(10) . . ?
N3 Ni N1 174.40(11) . . ?
N3 Ni N2 90.79(11) . . ?
C3 O1 C2 105.5(2) . . ?
C10 O2 C11 105.4(2) . . ?
C13 O3 Ni 113.41(17) . . ?
C1 N1 Ni 125.34(19) . . ?
C3 N1 Ni 126.5(2) . . ?
C3 N1 C1 108.1(2) . . ?
C5 N2 Ni 124.9(2) . . ?
C5 N2 C8 109.7(2) . . ?
C8 N2 Ni 125.3(2) . . ?
C10 N3 Ni 133.0(2) . . ?
C10 N3 C12 110.7(2) . . ?
C12 N3 Ni 115.99(18) . . ?
N1 C1 H1 111.7(19) . . ?
N1 C1 C2 101.4(2) . . ?
N1 C1 C16 110.9(2) . . ?
C2 C1 H1 110(2) . . ?
C2 C1 C16 115.3(3) . . ?
C16 C1 H1 107(2) . . ?
O1 C2 C1 104.2(2) . . ?
O1 C2 H2A 108.9(19) . . ?
O1 C2 H2B 107(2) . . ?
C1 C2 H2A 112(2) . . ?
C1 C2 H2B 110(2) . . ?
H2A C2 H2B 113(3) . . ?
O1 C3 C4 118.0(3) . . ?
N1 C3 O1 115.5(3) . . ?
N1 C3 C4 126.5(3) . . ?
C3 C4 H4 115(2) . . ?
C5 C4 C3 123.0(3) . . ?
C5 C4 H4 121(2) . . ?
N2 C5 C6 111.5(3) . . ?
C4 C5 N2 124.8(3) . . ?
C4 C5 C6 123.6(3) . . ?
C5 C6 H6A 114.4(19) . . ?
C5 C6 H6B 110(2) . . ?
C5 C6 C7 103.8(3) . . ?
H6A C6 H6B 109(3) . . ?
C7 C6 H6A 110.3(19) . . ?
C7 C6 H6B 110(2) . . ?
C6 C7 H7A 115(2) . . ?
C6 C7 H7B 116(2) . . ?
H7A C7 H7B 105(3) . . ?
C8 C7 C6 104.1(3) . . ?
C8 C7 H7A 108(2) . . ?
C8 C7 H7B 107(2) . . ?
N2 C8 C7 110.8(3) . . ?
C9 C8 N2 125.8(3) . . ?
C9 C8 C7 123.4(3) . . ?
C8 C9 H9 120(2) . . ?
C8 C9 C10 120.9(3) . . ?
C10 C9 H9 119(2) . . ?
O2 C10 C9 122.2(3) . . ?
N3 C10 O2 114.3(3) . . ?
N3 C10 C9 123.5(3) . . ?
O2 C11 H11A 108(2) . . ?
O2 C11 H11B 107(2) . . ?
O2 C11 C12 104.1(2) . . ?
H11A C11 H11B 110(3) . . ?
C12 C11 H11A 112(2) . . ?
C12 C11 H11B 115(2) . . ?
N3 C12 C11 101.2(2) . . ?
N3 C12 H12 106(2) . . ?
N3 C12 C13 103.8(2) . . ?
C11 C12 H12 115(2) . . ?
C11 C12 C13 124.3(3) . . ?
C13 C12 H12 104.5(18) . . ?
O3 C13 C12 104.2(2) . . ?
O3 C13 C14 108.5(2) . . ?
O3 C13 C15 110.1(2) . . ?
C14 C13 C12 110.7(2) . . ?
C14 C13 C15 110.7(2) . . ?
C15 C13 C12 112.5(3) . . ?
C13 C14 H14A 109.5 . . ?
C13 C14 H14B 109.5 . . ?
C13 C14 H14C 109.5 . . ?
H14A C14 H14B 109.5 . . ?
H14A C14 H14C 109.5 . . ?
H14B C14 H14C 109.5 . . ?
C13 C15 H15A 109.5 . . ?
C13 C15 H15B 109.5 . . ?
C13 C15 H15C 109.5 . . ?
H15A C15 H15B 109.5 . . ?
H15A C15 H15C 109.5 . . ?
H15B C15 H15C 109.5 . . ?
C1 C16 H16 106.0(19) . . ?
C17 C16 C1 110.0(2) . . ?
C17 C16 H16 105.4(19) . . ?
C18 C16 C1 112.5(3) . . ?
C18 C16 H16 111.4(19) . . ?
C18 C16 C17 111.1(2) . . ?
C16 C17 H17A 109.5 . . ?
C16 C17 H17B 109.5 . . ?
C16 C17 H17C 109.5 . . ?
H17A C17 H17B 109.5 . . ?
H17A C17 H17C 109.5 . . ?
H17B C17 H17C 109.5 . . ?
C16 C18 H18A 109.5 . . ?
C16 C18 H18B 109.5 . . ?
C16 C18 H18C 109.5 . . ?
H18A C18 H18B 109.5 . . ?
H18A C18 H18C 109.5 . . ?
H18B C18 H18C 109.5 . . ?

loop_
_geom_torsion_atom_site_label_1
_geom_torsion_atom_site_label_2
_geom_torsion_atom_site_label_3
_geom_torsion_atom_site_label_4
_geom_torsion
_geom_torsion_site_symmetry_1
_geom_torsion_site_symmetry_2
_geom_torsion_site_symmetry_3
_geom_torsion_site_symmetry_4
_geom_torsion_publ_flag
Ni O3 C13 C12 40.6(3) . . . . ?
Ni O3 C13 C14 158.58(18) . . . . ?
Ni O3 C13 C15 -80.1(3) . . . . ?
Ni N1 C1 C2 -166.7(2) . . . . ?
Ni N1 C1 C16 70.4(3) . . . . ?
Ni N1 C3 O1 179.45(18) . . . . ?
Ni N1 C3 C4 -0.5(4) . . . . ?
Ni N2 C5 C4 1.8(4) . . . . ?
Ni N2 C5 C6 -176.6(2) . . . . ?
Ni N2 C8 C7 175.0(2) . . . . ?
Ni N2 C8 C9 -4.2(4) . . . . ?
Ni N3 C10 O2 -171.8(2) . . . . ?
Ni N3 C10 C9 9.0(5) . . . . ?
Ni N3 C12 C11 161.0(2) . . . . ?
Ni N3 C12 C13 31.2(3) . . . . ?
O1 C3 C4 C5 -177.3(3) . . . . ?
O2 C11 C12 N3 19.5(3) . . . . ?
O2 C11 C12 C13 134.9(3) . . . . ?
O3 Ni N1 C1 7.1(2) . . . . ?
O3 Ni N1 C3 -176.2(3) . . . . ?
O3 Ni N3 C10 165.0(3) . . . . ?
O3 Ni N3 C12 -8.3(2) . . . . ?
N1 Ni O3 C13 162.86(19) . . . . ?
N1 C1 C2 O1 -22.2(3) . . . . ?
N1 C1 C16 C17 -171.9(2) . . . . ?
N1 C1 C16 C18 63.6(3) . . . . ?
N1 C3 C4 C5 2.7(5) . . . . ?
N2 Ni N1 C1 -177.4(2) . . . . ?
N2 Ni N1 C3 -0.7(3) . . . . ?
N2 Ni N3 C10 -10.3(3) . . . . ?
N2 Ni N3 C12 176.5(2) . . . . ?
N2 C5 C6 C7 1.9(3) . . . . ?
N2 C8 C9 C10 -0.2(5) . . . . ?
N3 Ni O3 C13 -20.1(2) . . . . ?
N3 C12 C13 O3 -43.2(3) . . . . ?
N3 C12 C13 C14 -159.7(2) . . . . ?
N3 C12 C13 C15 76.0(3) . . . . ?
C1 N1 C3 O1 -3.4(3) . . . . ?
C1 N1 C3 C4 176.7(3) . . . . ?
C2 O1 C3 N1 -11.9(3) . . . . ?
C2 O1 C3 C4 168.1(3) . . . . ?
C2 C1 C16 C17 73.6(3) . . . . ?
C2 C1 C16 C18 -50.9(3) . . . . ?
C3 O1 C2 C1 21.1(3) . . . . ?
C3 N1 C1 C2 16.1(3) . . . . ?
C3 N1 C1 C16 -106.9(3) . . . . ?
C3 C4 C5 N2 -3.3(5) . . . . ?
C3 C4 C5 C6 174.9(3) . . . . ?
C4 C5 C6 C7 -176.5(3) . . . . ?
C5 N2 C8 C7 -1.0(3) . . . . ?
C5 N2 C8 C9 179.9(3) . . . . ?
C5 C6 C7 C8 -2.3(3) . . . . ?
C6 C7 C8 N2 2.1(3) . . . . ?
C6 C7 C8 C9 -178.7(3) . . . . ?
C7 C8 C9 C10 -179.3(3) . . . . ?
C8 N2 C5 C4 177.8(3) . . . . ?
C8 N2 C5 C6 -0.6(3) . . . . ?
C8 C9 C10 O2 179.2(3) . . . . ?
C8 C9 C10 N3 -1.7(5) . . . . ?
C10 O2 C11 C12 -19.3(3) . . . . ?
C10 N3 C12 C11 -13.7(3) . . . . ?
C10 N3 C12 C13 -143.5(3) . . . . ?
C11 O2 C10 N3 11.7(3) . . . . ?
C11 O2 C10 C9 -169.1(3) . . . . ?
C11 C12 C13 O3 -157.4(3) . . . . ?
C11 C12 C13 C14 86.1(3) . . . . ?
C11 C12 C13 C15 -38.2(4) . . . . ?
C12 N3 C10 O2 1.7(4) . . . . ?
C12 N3 C10 C9 -177.4(3) . . . . ?
C16 C1 C2 O1 97.7(3) . . . . ?

_iucr_refine_instructions_details 
;
    ga_cr5.res created by SHELXL-2014/7

TITL ga_cr5 - #1039 - in P2(1) - dirdif
CELL 0.71073 11.8537 6.06996 12.64139 90 104.097 90
ZERR 2 0.00577 0.00278 0.00579 0 0.0064 0
LATT -1
SYMM -X,0.5+Y,-Z
SFAC C H N Ni O
UNIT 36 50 6 2 6

L.S. 10
PLAN  20
SIZE 0.23 0.1 0.08
TEMP -173
HTAB
CONF
BOND $H
MORE -1
fmap
acta
OMIT 1 0 0
REM <olex2.extras>
REM <HklSrc "%./ga_cr5.hkl">
REM </olex2.extras>

WGHT    0.027000
FVAR       0.23993
NI    4    0.183703   -0.011609    0.264871    11.00000    0.01410    0.00987 =
         0.01497    0.00300    0.00432    0.00141
O1    5    0.335659    0.455925    0.117851    11.00000    0.02476    0.01274 =
         0.02177    0.00320    0.00666   -0.00391
O2    5   -0.032467   -0.395081    0.382045    11.00000    0.01823    0.01978 =
         0.02469    0.00484    0.00813   -0.00294
O3    5    0.311647   -0.159093    0.349185    11.00000    0.01481    0.01692 =
         0.01928    0.00750    0.00497    0.00093
N1    3    0.280815    0.176488    0.210428    11.00000    0.01640    0.01222 =
         0.01632    0.00029    0.00476    0.00078
N2    3    0.044881    0.137143    0.193055    11.00000    0.01756    0.01329 =
         0.01326    0.00011    0.00307    0.00242
N3    3    0.100303   -0.214561    0.318440    11.00000    0.01457    0.01378 =
         0.01655    0.00214    0.00448    0.00139
C1    1    0.408962    0.153840    0.230231    11.00000    0.01671    0.01409 =
         0.01712   -0.00010    0.00617   -0.00297
H1    2    0.444645    0.134082    0.305247    11.00000   -1.20000
C2    1    0.442156    0.377274    0.191407    11.00000    0.02439    0.01480 =
         0.01862    0.00016    0.00618   -0.00364
H2A   2    0.502497    0.364564    0.151021    11.00000   -1.20000
H2B   2    0.461070    0.475773    0.249662    11.00000   -1.20000
C3    1    0.248541    0.342715    0.145314    11.00000    0.02375    0.01071 =
         0.01742   -0.00145    0.00786   -0.00115
C4    1    0.133659    0.414164    0.101727    11.00000    0.02836    0.01232 =
         0.01687    0.00563    0.00479    0.00347
H4    2    0.126419    0.542946    0.065332    11.00000   -1.20000
C5    1    0.040257    0.319074    0.127050    11.00000    0.02236    0.01044 =
         0.01259   -0.00059   -0.00075    0.00336
C6    1   -0.082126    0.404860    0.088300    11.00000    0.02442    0.01423 =
         0.01834    0.00112   -0.00028    0.00764
H6A   2   -0.112937    0.401387    0.008449    11.00000   -1.20000
H6B   2   -0.086434    0.551915    0.112807    11.00000   -1.20000
C7    1   -0.153345    0.252981    0.143564    11.00000    0.02119    0.02379 =
         0.02374    0.00352    0.00378    0.00874
H7A   2   -0.216510    0.169766    0.093144    11.00000   -1.20000
H7B   2   -0.188996    0.319407    0.195237    11.00000   -1.20000
C8    1   -0.065366    0.088763    0.204997    11.00000    0.01558    0.02008 =
         0.01415   -0.00336    0.00193    0.00600
C9    1   -0.093353   -0.079992    0.264351    11.00000    0.01222    0.02200 =
         0.01823   -0.00075    0.00434    0.00111
H9    2   -0.169216   -0.098306    0.270276    11.00000   -1.20000
C10   1   -0.007434   -0.226417    0.320937    11.00000    0.01824    0.01483 =
         0.01496   -0.00152    0.00467   -0.00116
C11   1    0.081216   -0.479471    0.444000    11.00000    0.02107    0.02042 =
         0.02428    0.00846    0.00789    0.00062
H11A  2    0.077293   -0.634614    0.444385    11.00000   -1.20000
H11B  2    0.093176   -0.425233    0.515578    11.00000   -1.20000
C12   1    0.166909   -0.394359    0.381001    11.00000    0.02106    0.00992 =
         0.01517    0.00346    0.00578    0.00216
H12   2    0.182920   -0.490858    0.331269    11.00000   -1.20000
C13   1    0.284951   -0.288259    0.434282    11.00000    0.01871    0.01326 =
         0.01623    0.00121    0.00455    0.00231
C14   1    0.378409   -0.463728    0.468365    11.00000    0.02189    0.02169 =
         0.01818    0.00299    0.00426    0.00542
AFIX 138
H14A  2    0.382391   -0.553417    0.404778    11.00000   -1.50000
H14B  2    0.359225   -0.558320    0.524484    11.00000   -1.50000
H14C  2    0.453896   -0.392638    0.497820    11.00000   -1.50000
AFIX   0
C15   1    0.279233   -0.140893    0.531209    11.00000    0.02495    0.02072 =
         0.01879   -0.00295    0.00577    0.00200
AFIX 138
H15A  2    0.351778   -0.056618    0.554051    11.00000   -1.50000
H15B  2    0.268877   -0.232763    0.592050    11.00000   -1.50000
H15C  2    0.213379   -0.038864    0.509637    11.00000   -1.50000
AFIX   0
C16   1    0.441004   -0.045962    0.169541    11.00000    0.01513    0.01102 =
         0.02096   -0.00264    0.00604   -0.00151
H16   2    0.403914   -0.180732    0.197870    11.00000   -1.20000
C17   1    0.571889   -0.085721    0.203724    11.00000    0.02105    0.02214 =
         0.02422   -0.00456    0.00547   -0.00136
AFIX 138
H17A  2    0.590872   -0.208908    0.165852    11.00000   -1.50000
H17B  2    0.594551   -0.112660    0.279513    11.00000   -1.50000
H17C  2    0.611279    0.039789    0.186971    11.00000   -1.50000
AFIX   0
C18   1    0.399124   -0.023576    0.046439    11.00000    0.02051    0.01809 =
         0.02124   -0.00622    0.00518   -0.00295
AFIX 138
H18A  2    0.317758    0.014529    0.027503    11.00000   -1.50000
H18B  2    0.410109   -0.161358    0.012424    11.00000   -1.50000
H18C  2    0.442954    0.090292    0.021345    11.00000   -1.50000
AFIX   0
HKLF 4

REM  ga_cr5 - #1039 - in P2(1) - dirdif
REM R1 =  0.0345 for    4646 Fo > 4sig(Fo)  and  0.0463 for all    5365 data
REM    273 parameters refined using      1 restraints

END

WGHT      0.0273      0.0000

REM Instructions for potential hydrogen bonds
EQIV $1 x, y-1, z
HTAB C16 O1_$1
HTAB C16 O3

REM Highest difference peak  0.452,  deepest hole -0.345,  1-sigma level  0.065
Q1    1   0.1558 -0.0099  0.2001  11.00000  0.05    0.45
Q2    1   0.1806 -0.1433  0.2607  11.00000  0.05    0.37
Q3    1   0.1852  0.0584  0.2000  11.00000  0.05    0.36
Q4    1   0.1772  0.1228  0.2624  11.00000  0.05    0.33
Q5    1   0.4401 -0.0107  0.1144  11.00000  0.05    0.32
Q6    1   0.3232  0.1659  0.2172  11.00000  0.05    0.30
Q7    1   0.2799 -0.2334  0.4853  11.00000  0.05    0.29
Q8    1   0.1802 -0.1259  0.3199  11.00000  0.05    0.27
Q9    1   0.0429  0.2524  0.1748  11.00000  0.05    0.27
Q10   1   0.0552 -0.2003  0.3142  11.00000  0.05    0.27
Q11   1   0.1214 -0.4738  0.4063  11.00000  0.05    0.26
Q12   1   0.0965  0.0530  0.2022  11.00000  0.05    0.26
Q13   1   0.1573 -0.0718  0.3404  11.00000  0.05    0.26
Q14   1   0.2670  0.2159  0.1553  11.00000  0.05    0.25
Q15   1   0.1753 -0.3682  0.4390  11.00000  0.05    0.25
Q16   1   0.4217  0.0870  0.1818  11.00000  0.05    0.25
Q17   1   0.4320  0.2529  0.2095  11.00000  0.05    0.24
Q18   1  -0.0784 -0.0195  0.2261  11.00000  0.05    0.24
Q19   1  -0.2135  0.0037  0.3178  11.00000  0.05    0.24
Q20   1  -0.0677 -0.0975  0.3150  11.00000  0.05    0.24
;
_shelx_res_checksum              86943
_olex2_submission_special_instructions 'No special instructions were received'

_diffrn_ambient_environment      'perfluoro polyether oil / N~2~'
_diffrn_measurement_device       'three-circle diffractometer'
_diffrn_measurement_specimen_support 'polyimid foil'
_diffrn_detector                 'CCD plate'
_diffrn_detector_type            CCD-PXL-KAF2
####################################################################### 
# 
# This file contains crystal structure data downloaded from the 
# Cambridge Structural Database (CSD) hosted by the Cambridge 
# Crystallographic Data Centre (CCDC).
# 
# Full information about CCDC data access policies and citation 
# guidelines are available at http://www.ccdc.cam.ac.uk/access/V1 
# 
# Audit and citation data items may have been added by the CCDC. 
# Please retain this information to preserve the provenance of 
# this file and to allow appropriate attribution of the data. 
# 
#######################################################################

data_ga_cr67
_database_code_depnum_ccdc_archive 'CCDC 1439103'
_audit_update_record             
;
2015-11-26 deposited with the CCDC.
2016-02-11 downloaded from the CCDC.
;
_audit_creation_date             
;
'Mon Apr 28 13:48:13 2014'
;

_audit_block_code                ga_cr67
_audit_block_refno               2025
_audit_block_usercomment         'cr_ts40 orange irregular'


_audit_creation_method           
;
Olex2 1.2
(compiled 2015.09.30 svn.r3233 for OlexSys, GUI svn.r5103)
;
_chemical_name_systematic        ?
_chemical_name_common            ?
_chemical_formula_moiety         'C18 H25 N3 Ni O4'
_chemical_formula_sum            'C18 H25 N3 Ni O4'
_chemical_formula_weight         406.12
_symmetry_cell_setting           orthorhombic
_symmetry_space_group_name_h-m   'P 21 21 21'
_symmetry_int_tables_number      19
_chemical_absolute_configuration ad
_chemical_melting_point          ?
_exptl_crystal_description       irregular
_exptl_crystal_colour            orange
_diffrn_ambient_temperature      110(1)
_chemical_oxdiff_formula         'C18 H25 N3 Ni1 O4'
_chemical_oxdiff_usercomment     'cr_ts40 orange irregular'
loop_
_atom_type_symbol
_atom_type_description
_atom_type_scat_dispersion_real
_atom_type_scat_dispersion_imag
_atom_type_scat_source
C C 0.0033 0.0016 'International Tables Vol C Tables 4.2.6.8 and 6.1.1.4'
H H 0.0000 0.0000 'International Tables Vol C Tables 4.2.6.8 and 6.1.1.4'
N N 0.0061 0.0033 'International Tables Vol C Tables 4.2.6.8 and 6.1.1.4'
Ni Ni 0.3393 1.1124 'International Tables Vol C Tables 4.2.6.8 and 6.1.1.4'
O O 0.0106 0.0060 'International Tables Vol C Tables 4.2.6.8 and 6.1.1.4'

_shelx_space_group_comment       
;
The symmetry employed for this shelxl refinement is uniquely defined
by the following loop, which should always be used as a source of
symmetry information in preference to the above space-group names.
They are only intended as comments.
;
_space_group_crystal_system      orthorhombic
_space_group_IT_number           19
_space_group_name_H-M_alt        'P 21 21 21'

_space_group_name_Hall           'P 2ac 2ab'
loop_
_symmetry_equiv_pos_as_xyz
'x, y, z'
'-x+1/2, -y, z+1/2'
'x+1/2, -y+1/2, -z'
'-x, y+1/2, -z+1/2'

_cell_length_a                   6.25709(10)
_cell_length_b                   16.6261(3)
_cell_length_c                   17.4692(2)
_cell_angle_alpha                90
_cell_angle_beta                 90
_cell_angle_gamma                90
_cell_volume                     1817.34(5)
_cell_formula_units_Z            4
_cell_measurement_reflns_used    29975
_cell_measurement_temperature    110(1)
_cell_measurement_theta_max      28.5880
_cell_measurement_theta_min      3.6450
_shelx_estimated_absorpt_T_max   0.942
_shelx_estimated_absorpt_T_min   0.698
_exptl_absorpt_coefficient_mu    1.096
_exptl_absorpt_correction_T_max  0.904
_exptl_absorpt_correction_T_min  0.587
_exptl_absorpt_correction_type   gaussian
_exptl_absorpt_process_details   
;
CrysAlisPro, Agilent Technologies,
Version 1.171.37.33 (release 27-03-2014 CrysAlis171 .NET)
(compiled Mar 27 2014,17:12:48)
Numerical absorption correction based on gaussian integration over
			a multifaceted crystal model
Empirical absorption correction using spherical harmonics,
 implemented in SCALE3 ABSPACK scaling algorithm.
;
_exptl_absorpt_special_details   ?
_exptl_crystal_colour_primary    orange
_exptl_crystal_density_diffrn    1.484
_exptl_crystal_density_meas      ?
_exptl_crystal_density_method    ?
_exptl_crystal_F_000             856
_exptl_crystal_size_max          0.353
_exptl_crystal_size_mid          0.149
_exptl_crystal_size_min          0.056
_exptl_transmission_factor_max   ?
_exptl_transmission_factor_min   ?
_diffrn_reflns_av_R_equivalents  0.0945
_diffrn_reflns_av_unetI/netI     0.0326
_diffrn_reflns_Laue_measured_fraction_full 0.997
_diffrn_reflns_Laue_measured_fraction_max 0.988
_diffrn_reflns_limit_h_max       9
_diffrn_reflns_limit_h_min       -9
_diffrn_reflns_limit_k_max       25
_diffrn_reflns_limit_k_min       -25
_diffrn_reflns_limit_l_max       26
_diffrn_reflns_limit_l_min       -26
_diffrn_reflns_number            155621
_diffrn_reflns_point_group_measured_fraction_full 0.998
_diffrn_reflns_point_group_measured_fraction_max 0.981
_diffrn_reflns_theta_full        25.242
_diffrn_reflns_theta_max         32.470
_diffrn_reflns_theta_min         3.383
_diffrn_ambient_environment      'perfluoro polyether oil / N~2~'
_diffrn_detector                 'CCD plate'
_diffrn_detector_area_resol_mean 7.9621
_diffrn_detector_type            Eos
_diffrn_measured_fraction_theta_full 0.997
_diffrn_measured_fraction_theta_max 0.988
_diffrn_measurement_details      
;
#__ type_ start__ end____ width___ exp.time_
  1 omega   11.00   57.00   0.5000   15.0000
omega____ theta____ kappa____ phi______ frames
    -       26.2727  -78.0000   52.5304 92

#__ type_ start__ end____ width___ exp.time_
  2 omega  -37.00   58.00   0.5000   15.0000
omega____ theta____ kappa____ phi______ frames
    -       26.2727  -80.0000  179.2873 190

#__ type_ start__ end____ width___ exp.time_
  3 omega   -4.00   56.00   0.5000   15.0000
omega____ theta____ kappa____ phi______ frames
    -       26.2727  -76.0000 -126.8406 120

#__ type_ start__ end____ width___ exp.time_
  4 omega   21.00   58.00   0.5000   15.0000
omega____ theta____ kappa____ phi______ frames
    -       26.2727  -80.0000  -75.2412 74

#__ type_ start__ end____ width___ exp.time_
  5 omega  -43.00   28.00   0.5000   15.0000
omega____ theta____ kappa____ phi______ frames
    -       26.2727  -76.0000  102.3005 142

#__ type_ start__ end____ width___ exp.time_
  6 omega   31.00   56.00   0.5000   15.0000
omega____ theta____ kappa____ phi______ frames
    -       26.2727  -76.0000  102.3005 50

#__ type_ start__ end____ width___ exp.time_
  7 omega   29.00   56.00   0.5000   15.0000
omega____ theta____ kappa____ phi______ frames
    -       26.2727  -76.0000   83.7165 54

#__ type_ start__ end____ width___ exp.time_
  8 omega   -4.00   96.00   0.5000   15.0000
omega____ theta____ kappa____ phi______ frames
    -       26.2727   77.0000  150.0000 200

#__ type_ start__ end____ width___ exp.time_
  9 omega    5.00   32.00   0.5000   15.0000
omega____ theta____ kappa____ phi______ frames
    -       26.2727   57.0000   60.0000 54

#__ type_ start__ end____ width___ exp.time_
 10 omega   68.00   95.00   0.5000   15.0000
omega____ theta____ kappa____ phi______ frames
    -       26.2727   57.0000 -120.0000 54

#__ type_ start__ end____ width___ exp.time_
 11 omega  -42.00    8.00   0.5000   15.0000
omega____ theta____ kappa____ phi______ frames
    -       26.2727  -57.0000  -60.0000 100

#__ type_ start__ end____ width___ exp.time_
 12 omega   -4.00   96.00   0.5000   15.0000
omega____ theta____ kappa____ phi______ frames
    -       26.2727   77.0000   60.0000 200

#__ type_ start__ end____ width___ exp.time_
 13 omega  -27.00   56.00   0.5000   15.0000
omega____ theta____ kappa____ phi______ frames
    -       26.2727  -77.0000    0.0000 166

#__ type_ start__ end____ width___ exp.time_
 14 omega   -3.00   93.00   0.5000   15.0000
omega____ theta____ kappa____ phi______ frames
    -       26.2727   77.0000  -60.0000 192

#__ type_ start__ end____ width___ exp.time_
 15 omega  -39.00   17.00   0.5000   15.0000
omega____ theta____ kappa____ phi______ frames
    -       26.2727  -19.0000 -180.0000 112

#__ type_ start__ end____ width___ exp.time_
 16 omega   10.00   70.00   0.5000   15.0000
omega____ theta____ kappa____ phi______ frames
    -       26.2727   77.0000 -150.0000 120

#__ type_ start__ end____ width___ exp.time_
 17 omega    2.00   32.00   0.5000   15.0000
omega____ theta____ kappa____ phi______ frames
    -       26.2727   38.0000   90.0000 60

#__ type_ start__ end____ width___ exp.time_
 18 omega   47.00   74.00   0.5000   15.0000
omega____ theta____ kappa____ phi______ frames
    -       26.2727   38.0000   90.0000 54

#__ type_ start__ end____ width___ exp.time_
 19 omega  -44.00  -17.00   0.5000   15.0000
omega____ theta____ kappa____ phi______ frames
    -       26.2727  -38.0000  150.0000 54

#__ type_ start__ end____ width___ exp.time_
 20 omega  -38.00  -11.00   0.5000   15.0000
omega____ theta____ kappa____ phi______ frames
    -       26.2727  -77.0000  -60.0000 54

#__ type_ start__ end____ width___ exp.time_
 21 omega   29.00   54.00   0.5000   15.0000
omega____ theta____ kappa____ phi______ frames
    -       26.2727  -77.0000  -60.0000 50

#__ type_ start__ end____ width___ exp.time_
 22 omega  -44.00    2.00   0.5000   15.0000
omega____ theta____ kappa____ phi______ frames
    -       26.2727  -78.0000   52.5304 92

#__ type_ start__ end____ width___ exp.time_
 23 omega    5.00   95.00   0.5000   15.0000
omega____ theta____ kappa____ phi______ frames
    -       26.2727   57.0000   90.0000 180

#__ type_ start__ end____ width___ exp.time_
 24 omega  -43.00   47.00   0.5000   15.0000
omega____ theta____ kappa____ phi______ frames
    -       26.2727  -57.0000  -30.0000 180

#__ type_ start__ end____ width___ exp.time_
 25 omega    1.00   99.00   0.5000   15.0000
omega____ theta____ kappa____ phi______ frames
    -       26.2727   38.0000   30.0000 196

#__ type_ start__ end____ width___ exp.time_
 26 omega  -47.00   70.00   0.5000   15.0000
omega____ theta____ kappa____ phi______ frames
    -       26.2727  -19.0000    0.0000 234

#__ type_ start__ end____ width___ exp.time_
 27 omega  -43.00   47.00   0.5000   15.0000
omega____ theta____ kappa____ phi______ frames
    -       26.2727  -57.0000 -120.0000 180

#__ type_ start__ end____ width___ exp.time_
 28 omega    1.00   99.00   0.5000   15.0000
omega____ theta____ kappa____ phi______ frames
    -       26.2727   38.0000 -150.0000 196

#__ type_ start__ end____ width___ exp.time_
 29 omega   -4.00   96.00   0.5000   15.0000
omega____ theta____ kappa____ phi______ frames
    -       26.2727   77.0000   30.0000 200

#__ type_ start__ end____ width___ exp.time_
 30 omega  -43.00   47.00   0.5000   15.0000
omega____ theta____ kappa____ phi______ frames
    -       26.2727  -57.0000  120.0000 180

#__ type_ start__ end____ width___ exp.time_
 31 omega  -44.00   56.00   0.5000   15.0000
omega____ theta____ kappa____ phi______ frames
    -       26.2727  -77.0000  -30.0000 200

#__ type_ start__ end____ width___ exp.time_
 32 omega    5.00   95.00   0.5000   15.0000
omega____ theta____ kappa____ phi______ frames
    -       26.2727   57.0000 -150.0000 180

#__ type_ start__ end____ width___ exp.time_
 33 omega  -44.00   56.00   0.5000   15.0000
omega____ theta____ kappa____ phi______ frames
    -       26.2727  -76.0000 -126.8406 200

#__ type_ start__ end____ width___ exp.time_
 34 omega    5.00   95.00   0.5000   15.0000
omega____ theta____ kappa____ phi______ frames
    -       26.2727   57.0000  120.0000 180

#__ type_ start__ end____ width___ exp.time_
 35 omega  -44.00   57.00   0.5000   15.0000
omega____ theta____ kappa____ phi______ frames
    -       26.2727  -78.0000   52.5304 202

#__ type_ start__ end____ width___ exp.time_
 36 omega    5.00   95.00   0.5000   15.0000
omega____ theta____ kappa____ phi______ frames
    -       26.2727   57.0000  -30.0000 180

#__ type_ start__ end____ width___ exp.time_
 37 omega  -44.00   56.00   0.5000   15.0000
omega____ theta____ kappa____ phi______ frames
    -       26.2727  -77.0000    0.0000 200

#__ type_ start__ end____ width___ exp.time_
 38 omega  -44.00   56.00   0.5000   15.0000
omega____ theta____ kappa____ phi______ frames
    -       26.2727  -77.0000  120.0000 200

#__ type_ start__ end____ width___ exp.time_
 39 omega  -46.00  100.00   0.5000   15.0000
omega____ theta____ kappa____ phi______ frames
    -       26.2727    8.0000  159.0000 292

#__ type_ start__ end____ width___ exp.time_
 40 omega   -4.00   96.00   0.5000   15.0000
omega____ theta____ kappa____ phi______ frames
    -       26.2727   77.0000  -90.0000 200

#__ type_ start__ end____ width___ exp.time_
 41 omega  -47.00   99.00   0.5000   15.0000
omega____ theta____ kappa____ phi______ frames
    -       26.2727    0.0000 -180.0000 292

#__ type_ start__ end____ width___ exp.time_
 42 omega  -47.00   99.00   0.5000   15.0000
omega____ theta____ kappa____ phi______ frames
    -       26.2727    0.0000 -150.0000 292

#__ type_ start__ end____ width___ exp.time_
 43 omega  -47.00   15.00   0.5000   15.0000
omega____ theta____ kappa____ phi______ frames
    -       26.2727    0.0000 -120.0000 124

#__ type_ start__ end____ width___ exp.time_
 44 omega  -46.00  100.00   0.5000   15.0000
omega____ theta____ kappa____ phi______ frames
    -       26.2727    8.0000  159.0000 292

;
_diffrn_measurement_device       'four-circle diffractometer'
_diffrn_measurement_device_type  'Agilent SuperNova, Dual, Cu at zero, Eos'
_diffrn_measurement_method       '\w scans'
_diffrn_orient_matrix_UB_11      -0.0060789000
_diffrn_orient_matrix_UB_12      0.0425776000
_diffrn_orient_matrix_UB_13      -0.0006388000
_diffrn_orient_matrix_UB_21      -0.1126233000
_diffrn_orient_matrix_UB_22      -0.0023965000
_diffrn_orient_matrix_UB_23      -0.0040710000
_diffrn_orient_matrix_UB_31      -0.0114511000
_diffrn_orient_matrix_UB_32      0.0004330000
_diffrn_orient_matrix_UB_33      0.0404044000
_diffrn_radiation_monochromator  mirror
_diffrn_radiation_probe          x-ray
_diffrn_radiation_type           'Mo K\a'
_diffrn_radiation_wavelength     0.71073
_diffrn_source                   'microfocus X-Ray tube'
_reflns_Friedel_coverage         0.753
_reflns_Friedel_fraction_full    1.000
_reflns_Friedel_fraction_max     0.972
_reflns_number_gt                5569
_reflns_number_total             6454
_reflns_odcompleteness_completeness 99.68
_reflns_odcompleteness_iscentric 1
_reflns_odcompleteness_theta     26.32
_reflns_special_details          
;
 Reflections were merged by SHELXL according to the crystal
 class for the calculation of statistics and refinement.
 
 _reflns_Friedel_fraction is defined as the number of unique
 Friedel pairs measured divided by the number that would be
 possible theoretically, ignoring centric projections and
 systematic absences.
;
_reflns_threshold_expression     'I > 2\s(I)'
_computing_cell_refinement       
;
CrysAlisPro, Agilent Technologies,
Version 1.171.37.33 (release 27-03-2014 CrysAlis171 .NET)
(compiled Mar 27 2014,17:12:48)
;
_computing_data_collection       
;
CrysAlisPro, Agilent Technologies,
Version 1.171.37.33 (release 27-03-2014 CrysAlis171 .NET)
(compiled Mar 27 2014,17:12:48)
;
_computing_data_reduction        
;
CrysAlisPro, Agilent Technologies,
Version 1.171.37.33 (release 27-03-2014 CrysAlis171 .NET)
(compiled Mar 27 2014,17:12:48)
;
_computing_molecular_graphics    'Olex2 (Dolomanov et al., 2009)'
_computing_publication_material  
'encif (Wadepohl, 2009-15); encifer 1.5 (CCDC, 2014)'
_computing_structure_refinement  'ShelXL (Sheldrick, 2015)'
_shelxl_version_number           2014/7
_computing_structure_solution    'SUPERFLIP (Palatinus, 2007-2009)'
_refine_diff_density_max         0.922
_refine_diff_density_min         -0.680
_refine_diff_density_rms         0.148
_refine_ls_abs_structure_details 
;
 Flack x determined using 2159 quotients [(I+)-(I-)]/[(I+)+(I-)]
 (Parsons, Flack and Wagner, Acta Cryst. B69 (2013) 249-259).
;
_refine_ls_abs_structure_Flack   -0.005(5)
_refine_ls_extinction_coef       .
_refine_ls_extinction_method     none
_refine_ls_goodness_of_fit_ref   1.116
_refine_ls_hydrogen_treatment    constr
_refine_ls_matrix_type           full
_refine_ls_number_parameters     239
_refine_ls_number_reflns         6454
_refine_ls_number_restraints     0
_refine_ls_R_factor_all          0.0577
_refine_ls_R_factor_gt           0.0451
_refine_ls_restrained_S_all      1.116
_refine_ls_shift/su_max          0.001
_refine_ls_shift/su_mean         0.000
_refine_ls_structure_factor_coef Fsqd
_refine_ls_weighting_details     
'w=1/[\s^2^(Fo^2^)+(0.0794P)^2^+0.4340P] where P=(Fo^2^+2Fc^2^)/3'
_refine_ls_weighting_scheme      calc
_refine_ls_wR_factor_gt          0.1251
_refine_ls_wR_factor_ref         0.1319
_refine_special_details          ?
_olex2_refinement_description    
;
1. Fixed Uiso
 At 1.2 times of:
  All C(H) groups, All C(H,H) groups
 At 1.5 times of:
  All C(H,H,H) groups
2.a Ternary CH refined with riding coordinates:
 C1(H1), C12(H12), C16(H16)
2.b Secondary CH2 refined with riding coordinates:
 C2(H2A,H2B), C6(H6A,H6B), C7(H7A,H7B), C11(H11A,H11B)
2.c Aromatic/amide H refined with riding coordinates:
 C4(H4), C9(H9)
2.d Idealised Me refined as rotating group:
 C14(H14A,H14B,H14C), C15(H15A,H15B,H15C), C17(H17A,H17B,H17C), C18(H18A,H18B,
 H18C)
;
_atom_sites_solution_hydrogens   geom
_atom_sites_solution_primary     iterative
_atom_sites_solution_secondary   difmap
loop_
_atom_site_label
_atom_site_type_symbol
_atom_site_fract_x
_atom_site_fract_y
_atom_site_fract_z
_atom_site_U_iso_or_equiv
_atom_site_adp_type
_atom_site_occupancy
_atom_site_site_symmetry_order
_atom_site_calc_flag
_atom_site_refinement_flags_posn
_atom_site_refinement_flags_adp
_atom_site_refinement_flags_occupancy
_atom_site_disorder_assembly
_atom_site_disorder_group
Ni Ni 0.57047(7) 0.51183(3) 0.71605(2) 0.02375(12) Uani 1 1 d . . . . .
O1 O 0.0591(4) 0.59856(16) 0.59713(15) 0.0335(5) Uani 1 1 d . . . . .
O2 O 1.0600(4) 0.37199(15) 0.79139(15) 0.0330(5) Uani 1 1 d . . . . .
O3 O 0.5835(5) 0.59861(16) 0.78142(16) 0.0392(6) Uani 1 1 d . . . . .
O4 O 0.7819(5) 0.62917(18) 0.81190(16) 0.0388(6) Uani 1 1 d . . . . .
N1 N 0.3498(4) 0.57071(17) 0.66788(16) 0.0248(5) Uani 1 1 d . . . . .
N2 N 0.4979(5) 0.41566(18) 0.66109(16) 0.0270(6) Uani 1 1 d . . . . .
N3 N 0.8097(5) 0.46406(18) 0.76105(15) 0.0260(5) Uani 1 1 d . . . . .
C1 C 0.3357(5) 0.65985(19) 0.66770(19) 0.0244(6) Uani 1 1 d . . . . .
H1 H 0.3433 0.6801 0.7216 0.029 Uiso 1 1 calc R . . . .
C2 C 0.1101(5) 0.6733(2) 0.6364(2) 0.0318(7) Uani 1 1 d . . . . .
H2A H 0.0077 0.6837 0.6784 0.038 Uiso 1 1 calc R . . . .
H2B H 0.1072 0.7193 0.6004 0.038 Uiso 1 1 calc R . . . .
C3 C 0.1993(5) 0.5431(2) 0.62408(19) 0.0279(6) Uani 1 1 d . . . . .
C4 C 0.1702(6) 0.4626(2) 0.6007(2) 0.0307(7) Uani 1 1 d . . . . .
H4 H 0.0470 0.4486 0.5719 0.037 Uiso 1 1 calc R . . . .
C5 C 0.3157(6) 0.4047(2) 0.61879(19) 0.0292(7) Uani 1 1 d . . . . .
C6 C 0.2900(7) 0.3180(2) 0.5960(2) 0.0362(8) Uani 1 1 d . . . . .
H6A H 0.2527 0.3132 0.5411 0.043 Uiso 1 1 calc R . . . .
H6B H 0.1778 0.2914 0.6269 0.043 Uiso 1 1 calc R . . . .
C7 C 0.5087(7) 0.2815(2) 0.6121(2) 0.0366(8) Uani 1 1 d . . . . .
H7A H 0.4958 0.2292 0.6388 0.044 Uiso 1 1 calc R . . . .
H7B H 0.5913 0.2739 0.5643 0.044 Uiso 1 1 calc R . . . .
C8 C 0.6105(6) 0.3448(2) 0.66314(19) 0.0293(7) Uani 1 1 d . . . . .
C9 C 0.7915(6) 0.3312(2) 0.7050(2) 0.0312(7) Uani 1 1 d . . . . .
H9 H 0.8593 0.2802 0.7022 0.037 Uiso 1 1 calc R . . . .
C10 C 0.8789(6) 0.3910(2) 0.7519(2) 0.0283(7) Uani 1 1 d . . . . .
C11 C 1.1048(6) 0.4403(2) 0.8401(2) 0.0346(8) Uani 1 1 d . . . . .
H11A H 1.2588 0.4540 0.8390 0.042 Uiso 1 1 calc R . . . .
H11B H 1.0619 0.4293 0.8936 0.042 Uiso 1 1 calc R . . . .
C12 C 0.9709(5) 0.5082(2) 0.80592(19) 0.0272(6) Uani 1 1 d . . . . .
H12 H 1.0637 0.5379 0.7689 0.033 Uiso 1 1 calc R . . . .
C13 C 0.8790(6) 0.5695(2) 0.86079(19) 0.0325(7) Uani 1 1 d . . . . .
C14 C 0.7263(7) 0.5370(3) 0.9201(2) 0.0458(10) Uani 1 1 d . . . . .
H14A H 0.6613 0.5819 0.9481 0.069 Uiso 1 1 calc GR . . . .
H14B H 0.8042 0.5025 0.9560 0.069 Uiso 1 1 calc GR . . . .
H14C H 0.6141 0.5056 0.8948 0.069 Uiso 1 1 calc GR . . . .
C15 C 1.0651(8) 0.6165(3) 0.8975(2) 0.0432(9) Uani 1 1 d . . . . .
H15A H 1.1717 0.6293 0.8583 0.065 Uiso 1 1 calc GR . . . .
H15B H 1.1313 0.5836 0.9376 0.065 Uiso 1 1 calc GR . . . .
H15C H 1.0106 0.6664 0.9200 0.065 Uiso 1 1 calc GR . . . .
C16 C 0.5194(5) 0.6958(2) 0.62149(19) 0.0271(6) Uani 1 1 d . . . . .
H16 H 0.6557 0.6779 0.6460 0.033 Uiso 1 1 calc R . . . .
C17 C 0.5220(7) 0.6657(3) 0.5385(2) 0.0373(8) Uani 1 1 d . . . . .
H17A H 0.5205 0.6067 0.5380 0.056 Uiso 1 1 calc GR . . . .
H17B H 0.6515 0.6851 0.5128 0.056 Uiso 1 1 calc GR . . . .
H17C H 0.3957 0.6860 0.5115 0.056 Uiso 1 1 calc GR . . . .
C18 C 0.5151(6) 0.7873(2) 0.6244(2) 0.0345(8) Uani 1 1 d . . . . .
H18A H 0.3793 0.8068 0.6035 0.052 Uiso 1 1 calc GR . . . .
H18B H 0.6335 0.8088 0.5940 0.052 Uiso 1 1 calc GR . . . .
H18C H 0.5297 0.8052 0.6776 0.052 Uiso 1 1 calc GR . . . .

loop_
_atom_site_aniso_label
_atom_site_aniso_U_11
_atom_site_aniso_U_22
_atom_site_aniso_U_33
_atom_site_aniso_U_23
_atom_site_aniso_U_13
_atom_site_aniso_U_12
Ni 0.02672(19) 0.02620(18) 0.01834(17) -0.00040(14) -0.00230(14) 0.00137(15)
O1 0.0275(12) 0.0402(13) 0.0327(13) 0.0024(10) -0.0100(11) -0.0020(11)
O2 0.0334(12) 0.0301(11) 0.0357(13) 0.0020(10) -0.0054(12) 0.0068(10)
O3 0.0458(15) 0.0374(13) 0.0343(13) -0.0115(11) -0.0226(14) 0.0124(12)
O4 0.0471(16) 0.0371(14) 0.0324(13) -0.0005(11) -0.0109(12) 0.0090(12)
N1 0.0238(12) 0.0308(13) 0.0197(12) 0.0029(10) -0.0005(10) -0.0005(10)
N2 0.0326(13) 0.0278(13) 0.0205(12) 0.0001(10) 0.0031(10) -0.0040(10)
N3 0.0304(13) 0.0284(12) 0.0190(11) 0.0021(9) -0.0005(10) 0.0022(11)
C1 0.0229(13) 0.0283(14) 0.0219(13) 0.0025(11) -0.0023(11) 0.0008(11)
C2 0.0247(16) 0.0390(18) 0.0316(17) 0.0038(14) -0.0035(13) 0.0015(12)
C3 0.0281(15) 0.0363(16) 0.0194(13) 0.0034(12) -0.0005(12) -0.0024(13)
C4 0.0295(16) 0.0396(18) 0.0231(15) -0.0011(13) -0.0048(12) -0.0040(13)
C5 0.0342(17) 0.0323(16) 0.0209(14) -0.0014(12) 0.0042(13) -0.0075(13)
C6 0.043(2) 0.0338(17) 0.0313(17) -0.0060(14) 0.0046(16) -0.0116(15)
C7 0.049(2) 0.0290(17) 0.0324(18) -0.0065(14) 0.0024(16) -0.0068(14)
C8 0.0381(18) 0.0252(14) 0.0247(14) 0.0001(12) 0.0057(13) -0.0047(12)
C9 0.0364(16) 0.0260(14) 0.0310(17) 0.0013(12) 0.0043(14) 0.0014(12)
C10 0.0297(16) 0.0279(15) 0.0272(15) 0.0045(12) 0.0021(12) 0.0031(11)
C11 0.0307(18) 0.0376(18) 0.0354(18) 0.0002(14) -0.0067(14) 0.0077(13)
C12 0.0293(14) 0.0297(15) 0.0228(13) 0.0044(12) -0.0007(10) 0.0022(12)
C13 0.0422(19) 0.0337(17) 0.0216(14) -0.0004(12) -0.0080(13) 0.0108(14)
C14 0.044(2) 0.066(3) 0.0275(17) 0.0029(18) 0.0035(16) 0.005(2)
C15 0.052(2) 0.041(2) 0.0364(19) -0.0028(15) -0.0114(19) -0.001(2)
C16 0.0250(14) 0.0346(17) 0.0217(14) 0.0014(12) -0.0002(11) -0.0022(11)
C17 0.048(2) 0.0403(19) 0.0236(16) -0.0007(14) 0.0090(15) -0.0064(16)
C18 0.0382(18) 0.0364(18) 0.0290(17) -0.0010(14) -0.0002(14) -0.0074(14)

_geom_special_details            
;
 All esds (except the esd in the dihedral angle between two l.s. planes)
 are estimated using the full covariance matrix.  The cell esds are taken
 into account individually in the estimation of esds in distances, angles
 and torsion angles; correlations between esds in cell parameters are only
 used when they are defined by crystal symmetry.  An approximate (isotropic)
 treatment of cell esds is used for estimating esds involving l.s. planes.
;
loop_
_geom_bond_atom_site_label_1
_geom_bond_atom_site_label_2
_geom_bond_distance
_geom_bond_site_symmetry_2
_geom_bond_publ_flag
Ni O3 1.842(3) . ?
Ni N1 1.890(3) . ?
Ni N2 1.920(3) . ?
Ni N3 1.868(3) . ?
O1 C2 1.455(5) . ?
O1 C3 1.357(4) . ?
O2 C10 1.363(4) . ?
O2 C11 1.447(5) . ?
O3 O4 1.443(4) . ?
O4 C13 1.444(4) . ?
N1 C1 1.485(4) . ?
N1 C3 1.297(4) . ?
N2 C5 1.371(5) . ?
N2 C8 1.374(5) . ?
N3 C10 1.299(4) . ?
N3 C12 1.473(4) . ?
C1 H1 1.0000 . ?
C1 C2 1.531(5) . ?
C1 C16 1.526(5) . ?
C2 H2A 0.9900 . ?
C2 H2B 0.9900 . ?
C3 C4 1.411(5) . ?
C4 H4 0.9500 . ?
C4 C5 1.363(5) . ?
C5 C6 1.504(5) . ?
C6 H6A 0.9900 . ?
C6 H6B 0.9900 . ?
C6 C7 1.523(6) . ?
C7 H7A 0.9900 . ?
C7 H7B 0.9900 . ?
C7 C8 1.520(5) . ?
C8 C9 1.367(5) . ?
C9 H9 0.9500 . ?
C9 C10 1.400(5) . ?
C11 H11A 0.9900 . ?
C11 H11B 0.9900 . ?
C11 C12 1.528(5) . ?
C12 H12 1.0000 . ?
C12 C13 1.512(5) . ?
C13 C14 1.509(6) . ?
C13 C15 1.542(6) . ?
C14 H14A 0.9800 . ?
C14 H14B 0.9800 . ?
C14 H14C 0.9800 . ?
C15 H15A 0.9800 . ?
C15 H15B 0.9800 . ?
C15 H15C 0.9800 . ?
C16 H16 1.0000 . ?
C16 C17 1.535(5) . ?
C16 C18 1.522(5) . ?
C17 H17A 0.9800 . ?
C17 H17B 0.9800 . ?
C17 H17C 0.9800 . ?
C18 H18A 0.9800 . ?
C18 H18B 0.9800 . ?
C18 H18C 0.9800 . ?

loop_
_geom_angle_atom_site_label_1
_geom_angle_atom_site_label_2
_geom_angle_atom_site_label_3
_geom_angle
_geom_angle_site_symmetry_1
_geom_angle_site_symmetry_3
_geom_angle_publ_flag
O3 Ni N1 84.41(12) . . ?
O3 Ni N2 166.68(14) . . ?
O3 Ni N3 92.10(12) . . ?
N1 Ni N2 92.06(13) . . ?
N3 Ni N1 173.17(13) . . ?
N3 Ni N2 92.63(13) . . ?
C3 O1 C2 106.0(3) . . ?
C10 O2 C11 106.0(3) . . ?
O4 O3 Ni 122.9(2) . . ?
O3 O4 C13 109.8(3) . . ?
C1 N1 Ni 124.1(2) . . ?
C3 N1 Ni 127.6(3) . . ?
C3 N1 C1 108.0(3) . . ?
C5 N2 Ni 125.3(3) . . ?
C5 N2 C8 109.0(3) . . ?
C8 N2 Ni 125.5(2) . . ?
C10 N3 Ni 127.8(3) . . ?
C10 N3 C12 107.6(3) . . ?
C12 N3 Ni 124.1(2) . . ?
N1 C1 H1 109.3 . . ?
N1 C1 C2 101.6(3) . . ?
N1 C1 C16 110.3(3) . . ?
C2 C1 H1 109.3 . . ?
C16 C1 H1 109.3 . . ?
C16 C1 C2 116.6(3) . . ?
O1 C2 C1 104.2(3) . . ?
O1 C2 H2A 110.9 . . ?
O1 C2 H2B 110.9 . . ?
C1 C2 H2A 110.9 . . ?
C1 C2 H2B 110.9 . . ?
H2A C2 H2B 108.9 . . ?
O1 C3 C4 117.4(3) . . ?
N1 C3 O1 115.7(3) . . ?
N1 C3 C4 126.9(3) . . ?
C3 C4 H4 119.4 . . ?
C5 C4 C3 121.2(3) . . ?
C5 C4 H4 119.4 . . ?
N2 C5 C6 111.1(3) . . ?
C4 C5 N2 125.9(3) . . ?
C4 C5 C6 123.0(4) . . ?
C5 C6 H6A 111.0 . . ?
C5 C6 H6B 111.0 . . ?
C5 C6 C7 103.7(3) . . ?
H6A C6 H6B 109.0 . . ?
C7 C6 H6A 111.0 . . ?
C7 C6 H6B 111.0 . . ?
C6 C7 H7A 111.4 . . ?
C6 C7 H7B 111.4 . . ?
H7A C7 H7B 109.2 . . ?
C8 C7 C6 102.0(3) . . ?
C8 C7 H7A 111.4 . . ?
C8 C7 H7B 111.4 . . ?
N2 C8 C7 111.3(3) . . ?
C9 C8 N2 125.5(3) . . ?
C9 C8 C7 123.2(3) . . ?
C8 C9 H9 119.3 . . ?
C8 C9 C10 121.3(3) . . ?
C10 C9 H9 119.3 . . ?
O2 C10 C9 117.1(3) . . ?
N3 C10 O2 115.6(3) . . ?
N3 C10 C9 127.3(3) . . ?
O2 C11 H11A 110.9 . . ?
O2 C11 H11B 110.9 . . ?
O2 C11 C12 104.1(3) . . ?
H11A C11 H11B 108.9 . . ?
C12 C11 H11A 110.9 . . ?
C12 C11 H11B 110.9 . . ?
N3 C12 C11 102.4(3) . . ?
N3 C12 H12 107.4 . . ?
N3 C12 C13 114.4(3) . . ?
C11 C12 H12 107.4 . . ?
C13 C12 C11 117.3(3) . . ?
C13 C12 H12 107.4 . . ?
O4 C13 C12 104.4(3) . . ?
O4 C13 C14 112.7(3) . . ?
O4 C13 C15 102.4(3) . . ?
C12 C13 C15 108.5(3) . . ?
C14 C13 C12 115.8(4) . . ?
C14 C13 C15 111.9(3) . . ?
C13 C14 H14A 109.5 . . ?
C13 C14 H14B 109.5 . . ?
C13 C14 H14C 109.5 . . ?
H14A C14 H14B 109.5 . . ?
H14A C14 H14C 109.5 . . ?
H14B C14 H14C 109.5 . . ?
C13 C15 H15A 109.5 . . ?
C13 C15 H15B 109.5 . . ?
C13 C15 H15C 109.5 . . ?
H15A C15 H15B 109.5 . . ?
H15A C15 H15C 109.5 . . ?
H15B C15 H15C 109.5 . . ?
C1 C16 H16 107.4 . . ?
C1 C16 C17 112.3(3) . . ?
C17 C16 H16 107.4 . . ?
C18 C16 C1 111.1(3) . . ?
C18 C16 H16 107.4 . . ?
C18 C16 C17 111.0(3) . . ?
C16 C17 H17A 109.5 . . ?
C16 C17 H17B 109.5 . . ?
C16 C17 H17C 109.5 . . ?
H17A C17 H17B 109.5 . . ?
H17A C17 H17C 109.5 . . ?
H17B C17 H17C 109.5 . . ?
C16 C18 H18A 109.5 . . ?
C16 C18 H18B 109.5 . . ?
C16 C18 H18C 109.5 . . ?
H18A C18 H18B 109.5 . . ?
H18A C18 H18C 109.5 . . ?
H18B C18 H18C 109.5 . . ?

loop_
_geom_torsion_atom_site_label_1
_geom_torsion_atom_site_label_2
_geom_torsion_atom_site_label_3
_geom_torsion_atom_site_label_4
_geom_torsion
_geom_torsion_site_symmetry_1
_geom_torsion_site_symmetry_2
_geom_torsion_site_symmetry_3
_geom_torsion_site_symmetry_4
_geom_torsion_publ_flag
Ni O3 O4 C13 -64.8(3) . . . . ?
Ni N1 C1 C2 -168.9(2) . . . . ?
Ni N1 C1 C16 66.7(3) . . . . ?
Ni N1 C3 O1 179.5(2) . . . . ?
Ni N1 C3 C4 -1.9(5) . . . . ?
Ni N2 C5 C4 8.8(5) . . . . ?
Ni N2 C5 C6 -169.3(2) . . . . ?
Ni N2 C8 C7 -179.4(2) . . . . ?
Ni N2 C8 C9 0.4(5) . . . . ?
Ni N3 C10 O2 179.4(2) . . . . ?
Ni N3 C10 C9 1.1(5) . . . . ?
Ni N3 C12 C11 170.6(2) . . . . ?
Ni N3 C12 C13 42.6(4) . . . . ?
O1 C3 C4 C5 173.4(3) . . . . ?
O2 C11 C12 N3 20.1(3) . . . . ?
O2 C11 C12 C13 146.2(3) . . . . ?
O3 Ni N1 C1 28.6(3) . . . . ?
O3 Ni N1 C3 -158.6(3) . . . . ?
O3 Ni N3 C10 167.6(3) . . . . ?
O3 Ni N3 C12 -21.3(3) . . . . ?
O3 O4 C13 C12 75.5(3) . . . . ?
O3 O4 C13 C14 -50.9(4) . . . . ?
O3 O4 C13 C15 -171.4(3) . . . . ?
N1 Ni O3 O4 -142.5(3) . . . . ?
N1 C1 C2 O1 -20.7(3) . . . . ?
N1 C1 C16 C17 58.2(4) . . . . ?
N1 C1 C16 C18 -176.8(3) . . . . ?
N1 C3 C4 C5 -5.2(6) . . . . ?
N2 Ni O3 O4 142.4(5) . . . . ?
N2 Ni N1 C1 -164.3(3) . . . . ?
N2 Ni N1 C3 8.5(3) . . . . ?
N2 Ni N3 C10 0.0(3) . . . . ?
N2 Ni N3 C12 171.2(3) . . . . ?
N2 C5 C6 C7 -14.2(4) . . . . ?
N2 C8 C9 C10 0.8(6) . . . . ?
N3 Ni O3 O4 31.6(3) . . . . ?
N3 C12 C13 O4 -65.8(4) . . . . ?
N3 C12 C13 C14 58.7(4) . . . . ?
N3 C12 C13 C15 -174.4(3) . . . . ?
C1 N1 C3 O1 -6.7(4) . . . . ?
C1 N1 C3 C4 171.8(3) . . . . ?
C2 O1 C3 N1 -7.6(4) . . . . ?
C2 O1 C3 C4 173.7(3) . . . . ?
C2 C1 C16 C17 -57.0(4) . . . . ?
C2 C1 C16 C18 68.0(4) . . . . ?
C3 O1 C2 C1 17.8(3) . . . . ?
C3 N1 C1 C2 17.0(3) . . . . ?
C3 N1 C1 C16 -107.3(3) . . . . ?
C3 C4 C5 N2 1.3(6) . . . . ?
C3 C4 C5 C6 179.2(3) . . . . ?
C4 C5 C6 C7 167.6(3) . . . . ?
C5 N2 C8 C7 5.7(4) . . . . ?
C5 N2 C8 C9 -174.5(3) . . . . ?
C5 C6 C7 C8 15.9(4) . . . . ?
C6 C7 C8 N2 -14.1(4) . . . . ?
C6 C7 C8 C9 166.1(3) . . . . ?
C7 C8 C9 C10 -179.4(3) . . . . ?
C8 N2 C5 C4 -176.3(3) . . . . ?
C8 N2 C5 C6 5.7(4) . . . . ?
C8 C9 C10 O2 -179.9(3) . . . . ?
C8 C9 C10 N3 -1.6(6) . . . . ?
C10 O2 C11 C12 -16.7(4) . . . . ?
C10 N3 C12 C11 -16.8(4) . . . . ?
C10 N3 C12 C13 -144.8(3) . . . . ?
C11 O2 C10 N3 6.7(4) . . . . ?
C11 O2 C10 C9 -174.8(3) . . . . ?
C11 C12 C13 O4 174.3(3) . . . . ?
C11 C12 C13 C14 -61.3(5) . . . . ?
C11 C12 C13 C15 65.6(4) . . . . ?
C12 N3 C10 O2 7.1(4) . . . . ?
C12 N3 C10 C9 -171.2(3) . . . . ?
C16 C1 C2 O1 99.3(3) . . . . ?

_iucr_refine_instructions_details 
;
    ga_cr67.res created by SHELXL-2014/7

TITL ga_cr67 - #2025 - in P2(1)2(1)2(1) - superflip - nova
CELL 0.71073 6.257088 16.62613 17.469216 90 90 90
ZERR 4 0.000097 0.000283 0.000218 0 0 0
LATT -1
SYMM 0.5-X,-Y,0.5+Z
SYMM 0.5+X,0.5-Y,-Z
SYMM -X,0.5+Y,0.5-Z
SFAC C H N Ni O
UNIT 72 100 12 4 16

L.S. 10
PLAN  25
SIZE 0.3528 0.1489 0.0555
TEMP -163
BOND $H
CONF
MORE -1
fmap 2
acta
REM <olex2.extras>
REM <HklSrc "%./ga_cr67.hkl">
REM </olex2.extras>

WGHT    0.079400    0.434000
FVAR       3.06835
NI    4    0.570474    0.511827    0.716046    11.00000    0.02672    0.02620 =
         0.01834   -0.00040   -0.00230    0.00137
O1    5    0.059099    0.598558    0.597130    11.00000    0.02749    0.04019 =
         0.03273    0.00239   -0.01001   -0.00201
O2    5    1.060009    0.371987    0.791390    11.00000    0.03337    0.03010 =
         0.03567    0.00197   -0.00545    0.00684
O3    5    0.583517    0.598611    0.781420    11.00000    0.04582    0.03737 =
         0.03430   -0.01151   -0.02256    0.01239
O4    5    0.781861    0.629171    0.811897    11.00000    0.04706    0.03706 =
         0.03242   -0.00052   -0.01087    0.00902
N1    3    0.349767    0.570713    0.667881    11.00000    0.02381    0.03080 =
         0.01966    0.00288   -0.00047   -0.00048
N2    3    0.497869    0.415656    0.661094    11.00000    0.03257    0.02778 =
         0.02053    0.00013    0.00306   -0.00404
N3    3    0.809675    0.464061    0.761046    11.00000    0.03040    0.02845 =
         0.01903    0.00205   -0.00055    0.00216
C1    1    0.335743    0.659852    0.667700    11.00000    0.02295    0.02833 =
         0.02185    0.00252   -0.00232    0.00080
AFIX  13
H1    2    0.343256    0.680056    0.721550    11.00000   -1.20000
AFIX   0
C2    1    0.110091    0.673314    0.636375    11.00000    0.02473    0.03899 =
         0.03156    0.00384   -0.00350    0.00154
AFIX  23
H2A   2    0.007728    0.683696    0.678443    11.00000   -1.20000
H2B   2    0.107174    0.719316    0.600407    11.00000   -1.20000
AFIX   0
C3    1    0.199343    0.543117    0.624076    11.00000    0.02807    0.03630 =
         0.01935    0.00340   -0.00049   -0.00244
C4    1    0.170229    0.462622    0.600701    11.00000    0.02952    0.03956 =
         0.02310   -0.00105   -0.00479   -0.00400
AFIX  43
H4    2    0.047048    0.448585    0.571853    11.00000   -1.20000
AFIX   0
C5    1    0.315740    0.404662    0.618787    11.00000    0.03425    0.03234 =
         0.02093   -0.00135    0.00424   -0.00751
C6    1    0.289996    0.317982    0.595963    11.00000    0.04347    0.03376 =
         0.03134   -0.00596    0.00455   -0.01160
AFIX  23
H6A   2    0.252699    0.313219    0.541075    11.00000   -1.20000
H6B   2    0.177756    0.291425    0.626892    11.00000   -1.20000
AFIX   0
C7    1    0.508675    0.281456    0.612060    11.00000    0.04851    0.02897 =
         0.03236   -0.00653    0.00242   -0.00675
AFIX  23
H7A   2    0.495835    0.229204    0.638845    11.00000   -1.20000
H7B   2    0.591321    0.273889    0.564275    11.00000   -1.20000
AFIX   0
C8    1    0.610462    0.344761    0.663143    11.00000    0.03813    0.02519 =
         0.02466    0.00008    0.00569   -0.00469
C9    1    0.791491    0.331197    0.705024    11.00000    0.03644    0.02604 =
         0.03100    0.00129    0.00426    0.00138
AFIX  43
H9    2    0.859298    0.280157    0.702241    11.00000   -1.20000
AFIX   0
C10   1    0.878933    0.391007    0.751924    11.00000    0.02966    0.02793 =
         0.02719    0.00449    0.00214    0.00311
C11   1    1.104843    0.440325    0.840077    11.00000    0.03072    0.03763 =
         0.03541    0.00020   -0.00666    0.00766
AFIX  23
H11A  2    1.258826    0.453965    0.838973    11.00000   -1.20000
H11B  2    1.061948    0.429290    0.893605    11.00000   -1.20000
AFIX   0
C12   1    0.970867    0.508234    0.805919    11.00000    0.02926    0.02970 =
         0.02278    0.00442   -0.00066    0.00222
AFIX  13
H12   2    1.063672    0.537921    0.768857    11.00000   -1.20000
AFIX   0
C13   1    0.878969    0.569454    0.860787    11.00000    0.04219    0.03375 =
         0.02158   -0.00038   -0.00804    0.01078
C14   1    0.726252    0.537005    0.920106    11.00000    0.04416    0.06562 =
         0.02748    0.00294    0.00346    0.00540
AFIX 137
H14A  2    0.661292    0.581851    0.948106    11.00000   -1.50000
H14B  2    0.804205    0.502454    0.955968    11.00000   -1.50000
H14C  2    0.614100    0.505643    0.894759    11.00000   -1.50000
AFIX   0
C15   1    1.065123    0.616460    0.897509    11.00000    0.05249    0.04056 =
         0.03643   -0.00277   -0.01144   -0.00090
AFIX 137
H15A  2    1.171745    0.629276    0.858268    11.00000   -1.50000
H15B  2    1.131290    0.583568    0.937576    11.00000   -1.50000
H15C  2    1.010610    0.666403    0.920014    11.00000   -1.50000
AFIX   0
C16   1    0.519408    0.695808    0.621493    11.00000    0.02499    0.03465 =
         0.02169    0.00139   -0.00023   -0.00218
AFIX  13
H16   2    0.655713    0.677874    0.646028    11.00000   -1.20000
AFIX   0
C17   1    0.522017    0.665677    0.538454    11.00000    0.04811    0.04029 =
         0.02359   -0.00073    0.00902   -0.00640
AFIX 137
H17A  2    0.520515    0.606738    0.538036    11.00000   -1.50000
H17B  2    0.651464    0.685060    0.512821    11.00000   -1.50000
H17C  2    0.395740    0.685993    0.511483    11.00000   -1.50000
AFIX   0
C18   1    0.515103    0.787302    0.624408    11.00000    0.03819    0.03635 =
         0.02903   -0.00105   -0.00016   -0.00745
AFIX 137
H18A  2    0.379250    0.806793    0.603546    11.00000   -1.50000
H18B  2    0.633550    0.808825    0.593952    11.00000   -1.50000
H18C  2    0.529737    0.805191    0.677603    11.00000   -1.50000
AFIX   0
HKLF 4

REM  ga_cr67 - #2025 - in P2(1)2(1)2(1) - superflip - nova
REM R1 =  0.0451 for    5569 Fo > 4sig(Fo)  and  0.0577 for all    6454 data
REM    239 parameters refined using      0 restraints

END

WGHT      0.0790      0.4421

REM Highest difference peak  0.922,  deepest hole -0.680,  1-sigma level  0.148
Q1    1   0.6294  0.5810  0.8438  11.00000  0.05    0.92
Q2    1   0.9422  0.6223  0.8913  11.00000  0.05    0.52
Q3    1   0.0691  0.6349  0.6075  11.00000  0.05    0.51
Q4    1   0.0222  0.4646  0.5907  11.00000  0.05    0.50
Q5    1   0.5664  0.4647  0.7170  11.00000  0.05    0.50
Q6    1  -0.0735  0.5222  0.5931  11.00000  0.05    0.49
Q7    1   0.6804  0.6061  0.7519  11.00000  0.05    0.47
Q8    1   0.1543  0.5004  0.6044  11.00000  0.05    0.47
Q9    1   0.0233  0.5826  0.5800  11.00000  0.05    0.46
Q10   1   0.1043  0.4581  0.5890  11.00000  0.05    0.46
Q11   1   0.7299  0.4829  0.9305  11.00000  0.05    0.46
Q12   1   0.4208  0.4791  0.9738  11.00000  0.05    0.45
Q13   1   0.2360  0.4394  0.6024  11.00000  0.05    0.45
Q14   1   0.3943  0.5013  0.9428  11.00000  0.05    0.45
Q15   1   0.1367  0.5635  0.6193  11.00000  0.05    0.43
Q16   1   0.5074  0.4788  0.9386  11.00000  0.05    0.43
Q17   1   0.9113  0.2639  0.7168  11.00000  0.05    0.42
Q18   1   0.0135  0.4850  0.5070  11.00000  0.05    0.41
Q19   1   0.7967  0.5534  0.8855  11.00000  0.05    0.41
Q20   1  -0.0890  0.7077  0.7452  11.00000  0.05    0.39
Q21   1   0.1593  0.4816  0.4805  11.00000  0.05    0.38
Q22   1   0.4425  0.4296  0.9677  11.00000  0.05    0.38
Q23   1   0.0607  0.4813  0.5605  11.00000  0.05    0.38
Q24   1   0.1059  0.4775  0.5029  11.00000  0.05    0.38
Q25   1   0.0963  0.4653  0.5591  11.00000  0.05    0.37
;
_shelx_res_checksum              29146
loop_
_exptl_crystal_face_index_h
_exptl_crystal_face_index_k
_exptl_crystal_face_index_l
_exptl_crystal_face_perp_dist
_exptl_oxdiff_crystal_face_indexfrac_h
_exptl_oxdiff_crystal_face_indexfrac_k
_exptl_oxdiff_crystal_face_indexfrac_l
_exptl_oxdiff_crystal_face_x
_exptl_oxdiff_crystal_face_y
_exptl_oxdiff_crystal_face_z
-2 -1 24 0.0801 -2.0389 -0.9832 24.1291 -0.0449 0.1338 0.9978
7 -11 6 0.1499 7.0479 -11.0403 6.1427 -0.5168 -0.7923 0.1627
8 8 5 0.1664 8.0689 8.0983 5.1424 0.2925 -0.9491 0.1189
-8 -8 -5 0.1664 -8.0689 -8.0983 -5.1424 -0.2925 0.9491 -0.1189
0 -18 16 0.0622 -0.0251 -18.1068 16.1121 -0.7811 -0.0194 0.6434
2 1 -24 0.0687 2.0389 0.9832 -24.1291 0.0449 -0.1338 -0.9978
1 -11 -21 0.0784 1.0204 -11.1027 -21.1186 -0.4654 -0.0023 -0.8698
-1 23 1 0.0277 -0.9955 23.1612 0.9829 0.9916 0.0526 0.0611
-8 11 0 0.1504 -8.0618 11.0441 -0.1176 0.5193 0.8820 0.0923
-6 9 -16 0.1689 -6.0317 9.0167 -16.1931 0.4309 0.7236 -0.5813
6 -15 7 0.1166 6.0361 -15.0717 7.1368 -0.6830 -0.6727 0.2127
1 -23 -1 0.0277 0.9955 -23.1612 -0.9829 -0.9916 -0.0526 -0.0611

_olex2_submission_special_instructions 'No special instructions were received'
_cell_oxdiff_length_a            6.25668(13)
_cell_oxdiff_length_b            16.6318(3)
_cell_oxdiff_length_c            17.46441(19)
_cell_oxdiff_angle_alpha         90.0016(12)
_cell_oxdiff_angle_beta          89.9963(13)
_cell_oxdiff_angle_gamma         90.0726(16)
_cell_oxdiff_volume              1817.34(5)
_cell_oxdiff_measurement_reflns_used 29975
_diffrn_measurement_specimen_support 'polyimid foil'
####################################################################### 
# 
# This file contains crystal structure data downloaded from the 
# Cambridge Structural Database (CSD) hosted by the Cambridge 
# Crystallographic Data Centre (CCDC).
# 
# Full information about CCDC data access policies and citation 
# guidelines are available at http://www.ccdc.cam.ac.uk/access/V1 
# 
# Audit and citation data items may have been added by the CCDC. 
# Please retain this information to preserve the provenance of 
# this file and to allow appropriate attribution of the data. 
# 
#######################################################################

data_ga_cr55
_database_code_depnum_ccdc_archive 'CCDC 1439104'
_audit_update_record             
;
2015-11-26 deposited with the CCDC.
2016-02-11 downloaded from the CCDC.
;
_audit_creation_date             2015-11-24

_audit_block_code                ga_cr55
_audit_block_refno               1883
_audit_block_usercomment         cr_ts34


_audit_creation_method           
;
Olex2 1.2
(compiled 2015.09.30 svn.r3233 for OlexSys, GUI svn.r5103)
;
_chemical_name_systematic        ?
_chemical_name_common            ?
_chemical_formula_moiety         'C28 H42 N4 Ni O5'
_chemical_formula_sum            'C28 H42 N4 Ni O5'
_chemical_formula_weight         573.36
_symmetry_cell_setting           orthorhombic
_symmetry_space_group_name_h-m   'P 21 21 21'
_symmetry_int_tables_number      19

_chemical_absolute_configuration ad
_chemical_melting_point          ?
_exptl_crystal_description       irregular
_exptl_crystal_colour            brown
_diffrn_ambient_temperature      100(1)
loop_
_atom_type_symbol
_atom_type_description
_atom_type_scat_dispersion_real
_atom_type_scat_dispersion_imag
_atom_type_scat_source
C C 0.0033 0.0016 'International Tables Vol C Tables 4.2.6.8 and 6.1.1.4'
H H 0.0000 0.0000 'International Tables Vol C Tables 4.2.6.8 and 6.1.1.4'
N N 0.0061 0.0033 'International Tables Vol C Tables 4.2.6.8 and 6.1.1.4'
Ni Ni 0.3393 1.1124 'International Tables Vol C Tables 4.2.6.8 and 6.1.1.4'
O O 0.0106 0.0060 'International Tables Vol C Tables 4.2.6.8 and 6.1.1.4'

_shelx_space_group_comment       
;
The symmetry employed for this shelxl refinement is uniquely defined
by the following loop, which should always be used as a source of
symmetry information in preference to the above space-group names.
They are only intended as comments.
;
_space_group_crystal_system      orthorhombic
_space_group_IT_number           19
_space_group_name_H-M_alt        'P 21 21 21'

_space_group_name_Hall           'P 2ac 2ab'
loop_
_symmetry_equiv_pos_as_xyz
'x, y, z'
'-x+1/2, -y, z+1/2'
'x+1/2, -y+1/2, -z'
'-x, y+1/2, -z+1/2'

_cell_length_a                   11.065(5)
_cell_length_b                   13.046(6)
_cell_length_c                   20.098(9)
_cell_angle_alpha                90
_cell_angle_beta                 90
_cell_angle_gamma                90
_cell_volume                     2901(2)
_cell_formula_units_Z            4
_cell_measurement_reflns_used    7888
_cell_measurement_temperature    100(2)
_cell_measurement_theta_max      32.36
_cell_measurement_theta_min      2.41
_shelx_estimated_absorpt_T_max   0.871
_shelx_estimated_absorpt_T_min   0.820
_exptl_absorpt_coefficient_mu    0.711
_exptl_absorpt_correction_T_max  0.7464
_exptl_absorpt_correction_T_min  0.7008

_exptl_absorpt_correction_type   multi-scan
_exptl_absorpt_process_details   
;
multi-scan from symmetry-related measurements (Blessing 1995)
SADABS (see _computing_data_reduction)
;
_exptl_absorpt_special_details   ?
_exptl_crystal_density_diffrn    1.313
_exptl_crystal_density_meas      ?
_exptl_crystal_density_method    ?
_exptl_crystal_F_000             1224
_exptl_crystal_size_max          0.290
_exptl_crystal_size_mid          0.270
_exptl_crystal_size_min          0.200
_exptl_transmission_factor_max   ?
_exptl_transmission_factor_min   ?
_diffrn_reflns_av_R_equivalents  0.0443
_diffrn_reflns_av_unetI/netI     0.0334
_diffrn_reflns_Laue_measured_fraction_full 0.999
_diffrn_reflns_Laue_measured_fraction_max 0.977
_diffrn_reflns_limit_h_max       16
_diffrn_reflns_limit_h_min       -16
_diffrn_reflns_limit_k_max       19
_diffrn_reflns_limit_k_min       -19
_diffrn_reflns_limit_l_max       29
_diffrn_reflns_limit_l_min       -30
_diffrn_reflns_number            75550
_diffrn_reflns_point_group_measured_fraction_full 0.999
_diffrn_reflns_point_group_measured_fraction_max 0.960
_diffrn_reflns_theta_full        25.242
_diffrn_reflns_theta_max         32.539
_diffrn_reflns_theta_min         2.101
_diffrn_detector_area_resol_mean 8.19
_diffrn_measured_fraction_theta_full 0.999
_diffrn_measured_fraction_theta_max 0.977
_diffrn_measurement_device_type  'Bruker AXS Smart 1000'
_diffrn_measurement_method       '\f- and \w-scans'
_diffrn_radiation_probe          x-ray
_diffrn_radiation_type           MoK\a
_diffrn_radiation_wavelength     0.71073
_diffrn_source                   'sealed X-Ray tube (Mo)'
_diffrn_source_type              'fine focus tube'
_diffrn_standards_number         0
_reflns_Friedel_coverage         0.781
_reflns_Friedel_fraction_full    1.000
_reflns_Friedel_fraction_max     0.939
_reflns_number_gt                8894
_reflns_number_total             10108
_reflns_special_details          
;
 Reflections were merged by SHELXL according to the crystal
 class for the calculation of statistics and refinement.
 
 _reflns_Friedel_fraction is defined as the number of unique
 Friedel pairs measured divided by the number that would be
 possible theoretically, ignoring centric projections and
 systematic absences.
;
_reflns_threshold_expression     'I > 2\s(I)'

_computing_cell_refinement       
;
SAINT (see _computing_data_reduction). Includes estimated systematic errors
 of the unit cell constants from Monte Carlo simulations.
;
_computing_data_collection       'SMART-5.631 (Bruker AXS, 2003)'
_computing_data_reduction        
'SAINT V8.32B (Bruker AXS, 1997-2013),SADABS-2012_1 (Sheldrick and Bruker AXS, 1997-2014)'
_computing_molecular_graphics    'Olex2 (Dolomanov et al., 2009)'
_computing_publication_material  
'encif (Wadepohl, 2009-15); encifer 1.5 (CCDC, 2014)'
_computing_structure_refinement  'ShelXL (Sheldrick, 2015)'
_shelxl_version_number           2014/7
_computing_structure_solution    'DIRDIF (Beurskens et al., 1999-2008)'
_refine_diff_density_max         0.708
_refine_diff_density_min         -0.244
_refine_diff_density_rms         0.073
_refine_ls_abs_structure_details 
;
 Flack x determined using 3621 quotients [(I+)-(I-)]/[(I+)+(I-)]
 (Parsons, Flack and Wagner, Acta Cryst. B69 (2013) 249-259).
;
_refine_ls_abs_structure_Flack   0.004(4)
_refine_ls_extinction_coef       .
_refine_ls_extinction_method     none
_refine_ls_goodness_of_fit_ref   1.042
_refine_ls_hydrogen_treatment    constr
_refine_ls_matrix_type           full
_refine_ls_number_parameters     352
_refine_ls_number_reflns         10108
_refine_ls_number_restraints     0
_refine_ls_R_factor_all          0.0448
_refine_ls_R_factor_gt           0.0354
_refine_ls_restrained_S_all      1.042
_refine_ls_shift/su_max          0.000
_refine_ls_shift/su_mean         0.000
_refine_ls_structure_factor_coef Fsqd
_refine_ls_weighting_details     
'w=1/[\s^2^(Fo^2^)+(0.0471P)^2^+0.6361P] where P=(Fo^2^+2Fc^2^)/3'
_refine_ls_weighting_scheme      calc
_refine_ls_wR_factor_gt          0.0832
_refine_ls_wR_factor_ref         0.0879
_refine_special_details          ?
_olex2_refinement_description    
;
1. Fixed Uiso
 At 1.2 times of:
  All C(H) groups, All C(H,H) groups
 At 1.5 times of:
  All C(H,H,H) groups
2.a Ternary CH refined with riding coordinates:
 C1(H1), C12(H12), C21(H21)
2.b Secondary CH2 refined with riding coordinates:
 C2(H2A,H2B), C6(H6A,H6B), C7(H7A,H7B), C11(H11A,H11B), C22(H22A,H22B)
2.c Aromatic/amide H refined with riding coordinates:
 C4(H4), C9(H9)
2.d Idealised Me refined as rotating group:
 C14(H14A,H14B,H14C), C15(H15A,H15B,H15C), C16(H16A,H16B,H16C), C18(H18A,H18B,
 H18C), C19(H19A,H19B,H19C), C20(H20A,H20B,H20C), C26(H26A,H26B,H26C), C27(H27A,
 H27B,H27C), C28(H28A,H28B,H28C)
;
_atom_sites_solution_hydrogens   geom
_atom_sites_solution_primary     heavy
_atom_sites_solution_secondary   difmap
loop_
_atom_site_label
_atom_site_type_symbol
_atom_site_fract_x
_atom_site_fract_y
_atom_site_fract_z
_atom_site_U_iso_or_equiv
_atom_site_adp_type
_atom_site_occupancy
_atom_site_site_symmetry_order
_atom_site_calc_flag
_atom_site_refinement_flags_posn
_atom_site_refinement_flags_adp
_atom_site_refinement_flags_occupancy
_atom_site_disorder_assembly
_atom_site_disorder_group
Ni Ni 0.24752(2) 0.22370(2) 0.24556(2) 0.01287(6) Uani 1 1 d . . . . .
O1 O 0.15836(15) 0.42832(13) 0.09722(8) 0.0244(3) Uani 1 1 d . . . . .
O2 O 0.16588(18) 0.12568(17) 0.43729(9) 0.0356(5) Uani 1 1 d . . . . .
O3 O 0.44846(15) -0.02873(13) 0.27270(9) 0.0259(4) Uani 1 1 d . . . . .
O4 O 0.43153(13) 0.24275(12) 0.25959(7) 0.0183(3) Uani 1 1 d . . . . .
O5 O 0.59524(15) 0.14760(15) 0.28355(11) 0.0329(4) Uani 1 1 d . . . . .
N1 N 0.24685(17) 0.30914(12) 0.16207(7) 0.0153(3) Uani 1 1 d . . . . .
N2 N 0.06890(15) 0.19979(13) 0.23833(9) 0.0161(3) Uani 1 1 d . . . . .
N3 N 0.23017(15) 0.20787(14) 0.34564(8) 0.0177(3) Uani 1 1 d . . . . .
N4 N 0.30320(16) 0.07471(14) 0.23413(9) 0.0170(3) Uani 1 1 d . . . . .
C1 C 0.34807(19) 0.36677(18) 0.13070(11) 0.0180(4) Uani 1 1 d . . . . .
H1 H 0.4086 0.3861 0.1654 0.022 Uiso 1 1 calc R . . . .
C2 C 0.2824(2) 0.46282(19) 0.10622(12) 0.0248(5) Uani 1 1 d . . . . .
H2A H 0.2869 0.5185 0.1396 0.030 Uiso 1 1 calc R . . . .
H2B H 0.3171 0.4875 0.0637 0.030 Uiso 1 1 calc R . . . .
C3 C 0.1466(2) 0.34406(18) 0.13641(11) 0.0184(4) Uani 1 1 d . . . . .
C4 C 0.02805(19) 0.30343(18) 0.14194(11) 0.0198(4) Uani 1 1 d . . . . .
H4 H -0.0322 0.3278 0.1122 0.024 Uiso 1 1 calc R . . . .
C5 C -0.00373(18) 0.23137(17) 0.18765(10) 0.0179(4) Uani 1 1 d . . . . .
C6 C -0.1257(2) 0.1793(2) 0.19115(12) 0.0253(5) Uani 1 1 d . . . . .
H6A H -0.1447 0.1438 0.1489 0.030 Uiso 1 1 calc R . . . .
H6B H -0.1905 0.2294 0.2009 0.030 Uiso 1 1 calc R . . . .
C7 C -0.11093(18) 0.10258(18) 0.24828(13) 0.0255(4) Uani 1 1 d . . . . .
H7A H -0.1784 0.1081 0.2804 0.031 Uiso 1 1 calc R . . . .
H7B H -0.1067 0.0314 0.2314 0.031 Uiso 1 1 calc R . . . .
C8 C 0.00749(19) 0.13458(17) 0.27967(11) 0.0193(4) Uani 1 1 d . . . . .
C9 C 0.0456(2) 0.10465(19) 0.34092(12) 0.0231(4) Uani 1 1 d . . . . .
H9 H 0.0012 0.0534 0.3640 0.028 Uiso 1 1 calc R . . . .
C10 C 0.1504(2) 0.14778(19) 0.37177(11) 0.0225(4) Uani 1 1 d . . . . .
C11 C 0.2819(3) 0.1705(3) 0.45517(12) 0.0390(7) Uani 1 1 d . . . . .
H11A H 0.3454 0.1171 0.4577 0.047 Uiso 1 1 calc R . . . .
H11B H 0.2768 0.2059 0.4987 0.047 Uiso 1 1 calc R . . . .
C12 C 0.3091(2) 0.24654(19) 0.39956(10) 0.0213(4) Uani 1 1 d . . . . .
H12 H 0.3955 0.2394 0.3858 0.026 Uiso 1 1 calc R . . . .
C13 C 0.2823(2) 0.3601(2) 0.41555(12) 0.0288(5) Uani 1 1 d . . . . .
C14 C 0.1519(2) 0.3753(3) 0.43805(18) 0.0485(9) Uani 1 1 d . . . . .
H14A H 0.0969 0.3530 0.4027 0.073 Uiso 1 1 calc GR . . . .
H14B H 0.1379 0.4480 0.4476 0.073 Uiso 1 1 calc GR . . . .
H14C H 0.1370 0.3348 0.4783 0.073 Uiso 1 1 calc GR . . . .
C15 C 0.3064(3) 0.4249(2) 0.35332(15) 0.0340(6) Uani 1 1 d . . . . .
H15A H 0.3872 0.4094 0.3361 0.051 Uiso 1 1 calc GR . . . .
H15B H 0.3015 0.4977 0.3648 0.051 Uiso 1 1 calc GR . . . .
H15C H 0.2459 0.4088 0.3193 0.051 Uiso 1 1 calc GR . . . .
C16 C 0.3690(2) 0.3935(3) 0.47165(14) 0.0390(7) Uani 1 1 d . . . . .
H16A H 0.3476 0.3577 0.5129 0.058 Uiso 1 1 calc GR . . . .
H16B H 0.3622 0.4676 0.4785 0.058 Uiso 1 1 calc GR . . . .
H16C H 0.4522 0.3763 0.4592 0.058 Uiso 1 1 calc GR . . . .
C17 C 0.4113(2) 0.3068(2) 0.07430(11) 0.0231(4) Uani 1 1 d . . . . .
C18 C 0.3221(2) 0.2768(3) 0.01894(12) 0.0343(6) Uani 1 1 d . . . . .
H18A H 0.2595 0.2318 0.0373 0.051 Uiso 1 1 calc GR . . . .
H18B H 0.3655 0.2407 -0.0165 0.051 Uiso 1 1 calc GR . . . .
H18C H 0.2844 0.3387 0.0008 0.051 Uiso 1 1 calc GR . . . .
C19 C 0.5121(2) 0.3749(2) 0.04525(13) 0.0338(6) Uani 1 1 d . . . . .
H19A H 0.4762 0.4359 0.0248 0.051 Uiso 1 1 calc GR . . . .
H19B H 0.5571 0.3364 0.0115 0.051 Uiso 1 1 calc GR . . . .
H19C H 0.5673 0.3958 0.0809 0.051 Uiso 1 1 calc GR . . . .
C20 C 0.4700(2) 0.2100(2) 0.10216(13) 0.0308(5) Uani 1 1 d . . . . .
H20A H 0.5306 0.2289 0.1355 0.046 Uiso 1 1 calc GR . . . .
H20B H 0.5090 0.1720 0.0660 0.046 Uiso 1 1 calc GR . . . .
H20C H 0.4079 0.1668 0.1229 0.046 Uiso 1 1 calc GR . . . .
C21 C 0.2490(2) -0.02899(14) 0.22868(9) 0.0178(3) Uani 1 1 d . . . . .
H21 H 0.1701 -0.0299 0.2528 0.021 Uiso 1 1 calc R . . . .
C22 C 0.3412(2) -0.09440(17) 0.26723(12) 0.0244(4) Uani 1 1 d . . . . .
H22A H 0.3098 -0.1126 0.3118 0.029 Uiso 1 1 calc R . . . .
H22B H 0.3603 -0.1582 0.2427 0.029 Uiso 1 1 calc R . . . .
C23 C 0.41012(18) 0.06510(16) 0.25687(11) 0.0185(4) Uani 1 1 d . . . . .
C24 C 0.48973(19) 0.15915(18) 0.26803(11) 0.0202(4) Uani 1 1 d . . . . .
C25 C 0.22839(19) -0.06225(16) 0.15575(10) 0.0190(4) Uani 1 1 d . . . . .
C26 C 0.3486(2) -0.07268(19) 0.11859(12) 0.0239(4) Uani 1 1 d . . . . .
H26A H 0.3936 -0.0082 0.1218 0.036 Uiso 1 1 calc GR . . . .
H26B H 0.3329 -0.0885 0.0717 0.036 Uiso 1 1 calc GR . . . .
H26C H 0.3963 -0.1281 0.1385 0.036 Uiso 1 1 calc GR . . . .
C27 C 0.1483(2) 0.01639(19) 0.12072(11) 0.0235(4) Uani 1 1 d . . . . .
H27A H 0.0699 0.0200 0.1432 0.035 Uiso 1 1 calc GR . . . .
H27B H 0.1364 -0.0041 0.0743 0.035 Uiso 1 1 calc GR . . . .
H27C H 0.1873 0.0838 0.1222 0.035 Uiso 1 1 calc GR . . . .
C28 C 0.1640(2) -0.16625(19) 0.15692(12) 0.0244(4) Uani 1 1 d . . . . .
H28A H 0.2179 -0.2181 0.1760 0.037 Uiso 1 1 calc GR . . . .
H28B H 0.1422 -0.1861 0.1114 0.037 Uiso 1 1 calc GR . . . .
H28C H 0.0906 -0.1611 0.1840 0.037 Uiso 1 1 calc GR . . . .

loop_
_atom_site_aniso_label
_atom_site_aniso_U_11
_atom_site_aniso_U_22
_atom_site_aniso_U_33
_atom_site_aniso_U_23
_atom_site_aniso_U_13
_atom_site_aniso_U_12
Ni 0.01278(10) 0.01432(10) 0.01150(10) 0.00026(8) 0.00023(10) 0.00115(9)
O1 0.0244(8) 0.0270(8) 0.0217(8) 0.0084(7) 0.0014(6) 0.0048(7)
O2 0.0361(10) 0.0531(13) 0.0176(8) 0.0118(8) -0.0005(7) -0.0148(9)
O3 0.0248(8) 0.0203(8) 0.0326(9) 0.0015(7) -0.0102(7) 0.0040(6)
O4 0.0152(6) 0.0227(7) 0.0170(7) 0.0011(6) -0.0011(5) -0.0009(5)
O5 0.0205(8) 0.0327(10) 0.0456(11) 0.0029(9) -0.0084(7) 0.0020(7)
N1 0.0156(7) 0.0178(7) 0.0125(6) -0.0004(5) 0.0006(7) 0.0010(7)
N2 0.0147(7) 0.0177(8) 0.0157(8) -0.0027(6) 0.0007(6) 0.0001(6)
N3 0.0194(8) 0.0215(8) 0.0121(7) 0.0003(6) -0.0007(6) -0.0004(6)
N4 0.0185(7) 0.0175(8) 0.0151(7) -0.0010(6) -0.0005(6) 0.0016(6)
C1 0.0182(9) 0.0225(10) 0.0132(9) 0.0013(8) 0.0017(7) -0.0029(8)
C2 0.0279(11) 0.0250(11) 0.0214(10) 0.0048(8) 0.0023(8) -0.0021(8)
C3 0.0223(9) 0.0204(10) 0.0125(9) -0.0005(8) 0.0011(7) 0.0028(8)
C4 0.0166(9) 0.0248(10) 0.0180(9) -0.0011(8) -0.0033(7) 0.0043(8)
C5 0.0153(8) 0.0213(10) 0.0172(9) -0.0058(8) -0.0006(7) 0.0011(8)
C6 0.0159(9) 0.0330(13) 0.0270(11) -0.0051(10) -0.0020(8) -0.0056(9)
C7 0.0188(8) 0.0256(10) 0.0320(12) -0.0045(10) 0.0006(9) -0.0065(7)
C8 0.0165(9) 0.0189(10) 0.0225(10) -0.0057(8) 0.0034(7) -0.0018(7)
C9 0.0237(10) 0.0226(10) 0.0230(10) 0.0001(9) 0.0060(8) -0.0041(8)
C10 0.0264(10) 0.0264(11) 0.0148(9) 0.0018(8) 0.0021(8) -0.0007(9)
C11 0.0382(14) 0.0604(19) 0.0183(11) 0.0139(12) -0.0076(9) -0.0138(13)
C12 0.0193(9) 0.0326(12) 0.0121(8) -0.0002(8) -0.0013(7) -0.0008(8)
C13 0.0169(9) 0.0429(15) 0.0266(11) -0.0187(10) -0.0025(8) 0.0023(9)
C14 0.0227(12) 0.068(2) 0.0543(19) -0.0400(18) -0.0010(12) 0.0045(14)
C15 0.0378(14) 0.0235(12) 0.0408(15) -0.0095(11) -0.0153(12) 0.0066(10)
C16 0.0234(11) 0.066(2) 0.0272(12) -0.0262(14) -0.0003(9) -0.0057(12)
C17 0.0197(9) 0.0320(12) 0.0176(10) 0.0007(8) 0.0043(8) 0.0016(9)
C18 0.0341(13) 0.0509(16) 0.0178(10) -0.0098(11) 0.0033(9) 0.0026(12)
C19 0.0261(12) 0.0458(16) 0.0295(13) 0.0151(11) 0.0090(10) 0.0013(11)
C20 0.0319(12) 0.0332(13) 0.0273(11) 0.0033(10) 0.0126(10) 0.0086(10)
C21 0.0199(8) 0.0169(8) 0.0167(7) -0.0005(6) -0.0011(8) 0.0014(9)
C22 0.0290(11) 0.0193(10) 0.0248(11) 0.0020(8) -0.0089(9) -0.0005(8)
C23 0.0206(8) 0.0175(8) 0.0174(9) -0.0016(8) -0.0013(8) 0.0032(7)
C24 0.0188(9) 0.0237(10) 0.0182(10) -0.0010(8) -0.0004(7) -0.0016(8)
C25 0.0210(10) 0.0191(9) 0.0168(8) -0.0029(7) -0.0017(7) 0.0011(7)
C26 0.0235(10) 0.0256(11) 0.0225(10) -0.0067(9) 0.0014(8) 0.0002(9)
C27 0.0245(11) 0.0263(11) 0.0197(10) -0.0022(8) -0.0044(8) 0.0024(9)
C28 0.0254(10) 0.0241(11) 0.0239(10) -0.0035(9) -0.0027(8) -0.0032(9)

_geom_special_details            
;
 All esds (except the esd in the dihedral angle between two l.s. planes)
 are estimated using the full covariance matrix.  The cell esds are taken
 into account individually in the estimation of esds in distances, angles
 and torsion angles; correlations between esds in cell parameters are only
 used when they are defined by crystal symmetry.  An approximate (isotropic)
 treatment of cell esds is used for estimating esds involving l.s. planes.
;
loop_
_geom_bond_atom_site_label_1
_geom_bond_atom_site_label_2
_geom_bond_distance
_geom_bond_site_symmetry_2
_geom_bond_publ_flag
Ni O4 2.0704(17) . ?
Ni N1 2.0145(17) . ?
Ni N2 2.0061(19) . ?
Ni N3 2.0310(19) . ?
Ni N4 2.052(2) . ?
O1 C2 1.455(3) . ?
O1 C3 1.359(3) . ?
O2 C10 1.359(3) . ?
O2 C11 1.456(3) . ?
O3 C22 1.468(3) . ?
O3 C23 1.334(3) . ?
O4 C24 1.278(3) . ?
O5 C24 1.218(3) . ?
N1 C1 1.489(3) . ?
N1 C3 1.305(3) . ?
N2 C5 1.361(3) . ?
N2 C8 1.370(3) . ?
N3 C10 1.292(3) . ?
N3 C12 1.480(3) . ?
N4 C21 1.484(3) . ?
N4 C23 1.274(3) . ?
C1 H1 1.0000 . ?
C1 C2 1.530(3) . ?
C1 C17 1.545(3) . ?
C2 H2A 0.9900 . ?
C2 H2B 0.9900 . ?
C3 C4 1.420(3) . ?
C4 H4 0.9500 . ?
C4 C5 1.361(3) . ?
C5 C6 1.513(3) . ?
C6 H6A 0.9900 . ?
C6 H6B 0.9900 . ?
C6 C7 1.532(4) . ?
C7 H7A 0.9900 . ?
C7 H7B 0.9900 . ?
C7 C8 1.513(3) . ?
C8 C9 1.359(3) . ?
C9 H9 0.9500 . ?
C9 C10 1.430(3) . ?
C11 H11A 0.9900 . ?
C11 H11B 0.9900 . ?
C11 C12 1.524(4) . ?
C12 H12 1.0000 . ?
C12 C13 1.545(4) . ?
C13 C14 1.526(4) . ?
C13 C15 1.532(4) . ?
C13 C16 1.543(3) . ?
C14 H14A 0.9800 . ?
C14 H14B 0.9800 . ?
C14 H14C 0.9800 . ?
C15 H15A 0.9800 . ?
C15 H15B 0.9800 . ?
C15 H15C 0.9800 . ?
C16 H16A 0.9800 . ?
C16 H16B 0.9800 . ?
C16 H16C 0.9800 . ?
C17 C18 1.538(4) . ?
C17 C19 1.541(3) . ?
C17 C20 1.526(4) . ?
C18 H18A 0.9800 . ?
C18 H18B 0.9800 . ?
C18 H18C 0.9800 . ?
C19 H19A 0.9800 . ?
C19 H19B 0.9800 . ?
C19 H19C 0.9800 . ?
C20 H20A 0.9800 . ?
C20 H20B 0.9800 . ?
C20 H20C 0.9800 . ?
C21 H21 1.0000 . ?
C21 C22 1.539(3) . ?
C21 C25 1.546(3) . ?
C22 H22A 0.9900 . ?
C22 H22B 0.9900 . ?
C23 C24 1.527(3) . ?
C25 C26 1.532(3) . ?
C25 C27 1.527(3) . ?
C25 C28 1.533(3) . ?
C26 H26A 0.9800 . ?
C26 H26B 0.9800 . ?
C26 H26C 0.9800 . ?
C27 H27A 0.9800 . ?
C27 H27B 0.9800 . ?
C27 H27C 0.9800 . ?
C28 H28A 0.9800 . ?
C28 H28B 0.9800 . ?
C28 H28C 0.9800 . ?

loop_
_geom_angle_atom_site_label_1
_geom_angle_atom_site_label_2
_geom_angle_atom_site_label_3
_geom_angle
_geom_angle_site_symmetry_1
_geom_angle_site_symmetry_3
_geom_angle_publ_flag
N1 Ni O4 92.90(7) . . ?
N1 Ni N3 151.74(7) . . ?
N1 Ni N4 115.60(7) . . ?
N2 Ni O4 175.82(6) . . ?
N2 Ni N1 91.27(7) . . ?
N2 Ni N3 87.87(7) . . ?
N2 Ni N4 98.07(7) . . ?
N3 Ni O4 88.30(6) . . ?
N3 Ni N4 92.46(7) . . ?
N4 Ni O4 80.43(7) . . ?
C3 O1 C2 105.55(17) . . ?
C10 O2 C11 105.39(19) . . ?
C23 O3 C22 105.12(16) . . ?
C24 O4 Ni 114.28(14) . . ?
C1 N1 Ni 129.00(14) . . ?
C3 N1 Ni 121.71(15) . . ?
C3 N1 C1 107.18(17) . . ?
C5 N2 Ni 126.06(14) . . ?
C5 N2 C8 110.43(17) . . ?
C8 N2 Ni 122.78(14) . . ?
C10 N3 Ni 121.92(15) . . ?
C10 N3 C12 108.19(17) . . ?
C12 N3 Ni 129.39(14) . . ?
C21 N4 Ni 138.66(14) . . ?
C23 N4 Ni 109.37(14) . . ?
C23 N4 C21 108.16(18) . . ?
N1 C1 H1 109.6 . . ?
N1 C1 C2 101.09(17) . . ?
N1 C1 C17 113.31(18) . . ?
C2 C1 H1 109.6 . . ?
C2 C1 C17 113.21(19) . . ?
C17 C1 H1 109.6 . . ?
O1 C2 C1 103.57(18) . . ?
O1 C2 H2A 111.0 . . ?
O1 C2 H2B 111.0 . . ?
C1 C2 H2A 111.0 . . ?
C1 C2 H2B 111.0 . . ?
H2A C2 H2B 109.0 . . ?
O1 C3 C4 115.83(19) . . ?
N1 C3 O1 115.5(2) . . ?
N1 C3 C4 128.6(2) . . ?
C3 C4 H4 118.3 . . ?
C5 C4 C3 123.35(19) . . ?
C5 C4 H4 118.3 . . ?
N2 C5 C6 110.86(19) . . ?
C4 C5 N2 124.18(19) . . ?
C4 C5 C6 124.90(19) . . ?
C5 C6 H6A 111.1 . . ?
C5 C6 H6B 111.1 . . ?
C5 C6 C7 103.47(18) . . ?
H6A C6 H6B 109.0 . . ?
C7 C6 H6A 111.1 . . ?
C7 C6 H6B 111.1 . . ?
C6 C7 H7A 111.2 . . ?
C6 C7 H7B 111.2 . . ?
H7A C7 H7B 109.1 . . ?
C8 C7 C6 102.98(18) . . ?
C8 C7 H7A 111.2 . . ?
C8 C7 H7B 111.2 . . ?
N2 C8 C7 110.4(2) . . ?
C9 C8 N2 125.1(2) . . ?
C9 C8 C7 124.6(2) . . ?
C8 C9 H9 119.0 . . ?
C8 C9 C10 122.1(2) . . ?
C10 C9 H9 119.0 . . ?
O2 C10 C9 116.0(2) . . ?
N3 C10 O2 115.9(2) . . ?
N3 C10 C9 128.1(2) . . ?
O2 C11 H11A 110.8 . . ?
O2 C11 H11B 110.8 . . ?
O2 C11 C12 104.72(19) . . ?
H11A C11 H11B 108.9 . . ?
C12 C11 H11A 110.8 . . ?
C12 C11 H11B 110.8 . . ?
N3 C12 C11 101.47(19) . . ?
N3 C12 H12 109.3 . . ?
N3 C12 C13 111.50(18) . . ?
C11 C12 H12 109.3 . . ?
C11 C12 C13 115.7(2) . . ?
C13 C12 H12 109.3 . . ?
C14 C13 C12 111.6(2) . . ?
C14 C13 C15 109.5(3) . . ?
C14 C13 C16 109.5(2) . . ?
C15 C13 C12 109.00(19) . . ?
C15 C13 C16 109.5(2) . . ?
C16 C13 C12 107.7(2) . . ?
C13 C14 H14A 109.5 . . ?
C13 C14 H14B 109.5 . . ?
C13 C14 H14C 109.5 . . ?
H14A C14 H14B 109.5 . . ?
H14A C14 H14C 109.5 . . ?
H14B C14 H14C 109.5 . . ?
C13 C15 H15A 109.5 . . ?
C13 C15 H15B 109.5 . . ?
C13 C15 H15C 109.5 . . ?
H15A C15 H15B 109.5 . . ?
H15A C15 H15C 109.5 . . ?
H15B C15 H15C 109.5 . . ?
C13 C16 H16A 109.5 . . ?
C13 C16 H16B 109.5 . . ?
C13 C16 H16C 109.5 . . ?
H16A C16 H16B 109.5 . . ?
H16A C16 H16C 109.5 . . ?
H16B C16 H16C 109.5 . . ?
C18 C17 C1 111.63(19) . . ?
C18 C17 C19 109.7(2) . . ?
C19 C17 C1 108.3(2) . . ?
C20 C17 C1 110.03(19) . . ?
C20 C17 C18 109.1(2) . . ?
C20 C17 C19 108.0(2) . . ?
C17 C18 H18A 109.5 . . ?
C17 C18 H18B 109.5 . . ?
C17 C18 H18C 109.5 . . ?
H18A C18 H18B 109.5 . . ?
H18A C18 H18C 109.5 . . ?
H18B C18 H18C 109.5 . . ?
C17 C19 H19A 109.5 . . ?
C17 C19 H19B 109.5 . . ?
C17 C19 H19C 109.5 . . ?
H19A C19 H19B 109.5 . . ?
H19A C19 H19C 109.5 . . ?
H19B C19 H19C 109.5 . . ?
C17 C20 H20A 109.5 . . ?
C17 C20 H20B 109.5 . . ?
C17 C20 H20C 109.5 . . ?
H20A C20 H20B 109.5 . . ?
H20A C20 H20C 109.5 . . ?
H20B C20 H20C 109.5 . . ?
N4 C21 H21 109.1 . . ?
N4 C21 C22 101.58(17) . . ?
N4 C21 C25 112.69(16) . . ?
C22 C21 H21 109.1 . . ?
C22 C21 C25 114.82(17) . . ?
C25 C21 H21 109.1 . . ?
O3 C22 C21 104.46(17) . . ?
O3 C22 H22A 110.9 . . ?
O3 C22 H22B 110.9 . . ?
C21 C22 H22A 110.9 . . ?
C21 C22 H22B 110.9 . . ?
H22A C22 H22B 108.9 . . ?
O3 C23 C24 121.26(18) . . ?
N4 C23 O3 118.09(19) . . ?
N4 C23 C24 120.61(19) . . ?
O4 C24 C23 112.06(17) . . ?
O5 C24 O4 128.5(2) . . ?
O5 C24 C23 119.4(2) . . ?
C26 C25 C21 111.03(18) . . ?
C26 C25 C28 109.44(18) . . ?
C27 C25 C21 109.53(17) . . ?
C27 C25 C26 109.80(19) . . ?
C27 C25 C28 109.39(18) . . ?
C28 C25 C21 107.62(18) . . ?
C25 C26 H26A 109.5 . . ?
C25 C26 H26B 109.5 . . ?
C25 C26 H26C 109.5 . . ?
H26A C26 H26B 109.5 . . ?
H26A C26 H26C 109.5 . . ?
H26B C26 H26C 109.5 . . ?
C25 C27 H27A 109.5 . . ?
C25 C27 H27B 109.5 . . ?
C25 C27 H27C 109.5 . . ?
H27A C27 H27B 109.5 . . ?
H27A C27 H27C 109.5 . . ?
H27B C27 H27C 109.5 . . ?
C25 C28 H28A 109.5 . . ?
C25 C28 H28B 109.5 . . ?
C25 C28 H28C 109.5 . . ?
H28A C28 H28B 109.5 . . ?
H28A C28 H28C 109.5 . . ?
H28B C28 H28C 109.5 . . ?

loop_
_geom_torsion_atom_site_label_1
_geom_torsion_atom_site_label_2
_geom_torsion_atom_site_label_3
_geom_torsion_atom_site_label_4
_geom_torsion
_geom_torsion_site_symmetry_1
_geom_torsion_site_symmetry_2
_geom_torsion_site_symmetry_3
_geom_torsion_site_symmetry_4
_geom_torsion_publ_flag
Ni O4 C24 O5 -172.3(2) . . . . ?
Ni O4 C24 C23 7.2(2) . . . . ?
Ni N1 C1 C2 -142.10(15) . . . . ?
Ni N1 C1 C17 96.4(2) . . . . ?
Ni N1 C3 O1 156.47(14) . . . . ?
Ni N1 C3 C4 -26.2(3) . . . . ?
Ni N2 C5 C4 -15.7(3) . . . . ?
Ni N2 C5 C6 166.97(15) . . . . ?
Ni N2 C8 C7 -159.41(14) . . . . ?
Ni N2 C8 C9 22.1(3) . . . . ?
Ni N3 C10 O2 165.27(16) . . . . ?
Ni N3 C10 C9 -17.2(3) . . . . ?
Ni N3 C12 C11 -154.71(18) . . . . ?
Ni N3 C12 C13 81.5(2) . . . . ?
Ni N4 C21 C22 -143.04(18) . . . . ?
Ni N4 C21 C25 93.6(2) . . . . ?
Ni N4 C23 O3 159.96(16) . . . . ?
Ni N4 C23 C24 -17.7(2) . . . . ?
O1 C3 C4 C5 -168.1(2) . . . . ?
O2 C11 C12 N3 -20.4(3) . . . . ?
O2 C11 C12 C13 100.4(3) . . . . ?
O3 C23 C24 O4 -170.0(2) . . . . ?
O3 C23 C24 O5 9.5(3) . . . . ?
N1 C1 C2 O1 -25.9(2) . . . . ?
N1 C1 C17 C18 58.1(3) . . . . ?
N1 C1 C17 C19 178.99(18) . . . . ?
N1 C1 C17 C20 -63.2(2) . . . . ?
N1 C3 C4 C5 14.6(4) . . . . ?
N2 C5 C6 C7 -5.5(2) . . . . ?
N2 C8 C9 C10 6.7(4) . . . . ?
N3 C12 C13 C14 60.1(3) . . . . ?
N3 C12 C13 C15 -61.0(2) . . . . ?
N3 C12 C13 C16 -179.65(19) . . . . ?
N4 C21 C22 O3 -15.4(2) . . . . ?
N4 C21 C25 C26 64.4(2) . . . . ?
N4 C21 C25 C27 -57.0(2) . . . . ?
N4 C21 C25 C28 -175.86(17) . . . . ?
N4 C23 C24 O4 7.6(3) . . . . ?
N4 C23 C24 O5 -172.9(2) . . . . ?
C1 N1 C3 O1 -8.4(2) . . . . ?
C1 N1 C3 C4 168.9(2) . . . . ?
C2 O1 C3 N1 -9.5(2) . . . . ?
C2 O1 C3 C4 172.87(19) . . . . ?
C2 C1 C17 C18 -56.3(3) . . . . ?
C2 C1 C17 C19 64.6(2) . . . . ?
C2 C1 C17 C20 -177.6(2) . . . . ?
C3 O1 C2 C1 22.2(2) . . . . ?
C3 N1 C1 C2 21.3(2) . . . . ?
C3 N1 C1 C17 -100.2(2) . . . . ?
C3 C4 C5 N2 8.8(3) . . . . ?
C3 C4 C5 C6 -174.2(2) . . . . ?
C4 C5 C6 C7 177.1(2) . . . . ?
C5 N2 C8 C7 11.4(2) . . . . ?
C5 N2 C8 C9 -167.1(2) . . . . ?
C5 C6 C7 C8 11.2(2) . . . . ?
C6 C7 C8 N2 -14.2(2) . . . . ?
C6 C7 C8 C9 164.3(2) . . . . ?
C7 C8 C9 C10 -171.5(2) . . . . ?
C8 N2 C5 C4 173.9(2) . . . . ?
C8 N2 C5 C6 -3.4(2) . . . . ?
C8 C9 C10 O2 168.2(2) . . . . ?
C8 C9 C10 N3 -9.4(4) . . . . ?
C10 O2 C11 C12 17.1(3) . . . . ?
C10 N3 C12 C11 17.2(2) . . . . ?
C10 N3 C12 C13 -106.6(2) . . . . ?
C11 O2 C10 N3 -6.7(3) . . . . ?
C11 O2 C10 C9 175.4(2) . . . . ?
C11 C12 C13 C14 -55.2(3) . . . . ?
C11 C12 C13 C15 -176.3(2) . . . . ?
C11 C12 C13 C16 65.1(3) . . . . ?
C12 N3 C10 O2 -7.4(3) . . . . ?
C12 N3 C10 C9 170.2(2) . . . . ?
C17 C1 C2 O1 95.6(2) . . . . ?
C21 N4 C23 O3 -2.4(3) . . . . ?
C21 N4 C23 C24 179.91(18) . . . . ?
C22 O3 C23 N4 -8.3(3) . . . . ?
C22 O3 C23 C24 169.38(19) . . . . ?
C22 C21 C25 C26 -51.3(2) . . . . ?
C22 C21 C25 C27 -172.69(18) . . . . ?
C22 C21 C25 C28 68.5(2) . . . . ?
C23 O3 C22 C21 14.6(2) . . . . ?
C23 N4 C21 C22 11.3(2) . . . . ?
C23 N4 C21 C25 -112.1(2) . . . . ?
C25 C21 C22 O3 106.5(2) . . . . ?

_iucr_refine_instructions_details 
;
    ga_cr55.res created by SHELXL-2014/7

TITL ga_cr55 - #1883 - in P2(1)2(1)2(1) - dirdif - smart
CELL 0.71073 11.06465 13.04641 20.09772 90 90 90
ZERR 4 0.00491 0.00612 0.00896 0 0 0
LATT -1
SYMM 0.5-X,-Y,0.5+Z
SYMM 0.5+X,0.5-Y,-Z
SYMM -X,0.5+Y,0.5-Z
SFAC C H N Ni O
UNIT 112 168 16 4 20

L.S. 10
PLAN  30
SIZE 0.29 0.27 0.2
TEMP -173
CONF
BOND $H
fmap 2 53
acta
MORE -1
OMIT 0 0 2
OMIT 0 1 1
REM <olex2.extras>
REM <HklSrc "%./ga_cr55.hkl">
REM </olex2.extras>

WGHT    0.047100    0.636100
FVAR       0.12854
NI    4    0.247523    0.223701    0.245561    11.00000    0.01278    0.01432 =
         0.01150    0.00026    0.00023    0.00115
O1    5    0.158361    0.428322    0.097215    11.00000    0.02439    0.02698 =
         0.02168    0.00839    0.00135    0.00479
O2    5    0.165883    0.125685    0.437286    11.00000    0.03609    0.05305 =
         0.01757    0.01176   -0.00054   -0.01479
O3    5    0.448460   -0.028726    0.272696    11.00000    0.02484    0.02027 =
         0.03259    0.00151   -0.01025    0.00405
O4    5    0.431529    0.242749    0.259588    11.00000    0.01517    0.02266 =
         0.01702    0.00112   -0.00109   -0.00089
O5    5    0.595240    0.147595    0.283554    11.00000    0.02047    0.03275 =
         0.04561    0.00289   -0.00842    0.00196
N1    3    0.246847    0.309144    0.162072    11.00000    0.01557    0.01777 =
         0.01252   -0.00041    0.00056    0.00101
N2    3    0.068900    0.199788    0.238333    11.00000    0.01473    0.01774 =
         0.01570   -0.00265    0.00066    0.00013
N3    3    0.230173    0.207867    0.345639    11.00000    0.01937    0.02153 =
         0.01214    0.00031   -0.00073   -0.00037
N4    3    0.303201    0.074708    0.234132    11.00000    0.01850    0.01749 =
         0.01511   -0.00097   -0.00050    0.00163
C1    1    0.348067    0.366773    0.130705    11.00000    0.01816    0.02252 =
         0.01320    0.00131    0.00168   -0.00289
AFIX  13
H1    2    0.408645    0.386120    0.165429    11.00000   -1.20000
AFIX   0
C2    1    0.282378    0.462822    0.106221    11.00000    0.02789    0.02500 =
         0.02142    0.00485    0.00235   -0.00207
AFIX  23
H2A   2    0.286927    0.518515    0.139585    11.00000   -1.20000
H2B   2    0.317103    0.487476    0.063737    11.00000   -1.20000
AFIX   0
C3    1    0.146649    0.344063    0.136408    11.00000    0.02234    0.02044 =
         0.01252   -0.00047    0.00109    0.00280
C4    1    0.028049    0.303425    0.141936    11.00000    0.01661    0.02481 =
         0.01797   -0.00106   -0.00328    0.00426
AFIX  43
H4    2   -0.032200    0.327780    0.112201    11.00000   -1.20000
AFIX   0
C5    1   -0.003731    0.231375    0.187650    11.00000    0.01528    0.02130 =
         0.01721   -0.00580   -0.00059    0.00110
C6    1   -0.125717    0.179307    0.191145    11.00000    0.01586    0.03297 =
         0.02701   -0.00507   -0.00202   -0.00555
AFIX  23
H6A   2   -0.144663    0.143763    0.148892    11.00000   -1.20000
H6B   2   -0.190550    0.229379    0.200940    11.00000   -1.20000
AFIX   0
C7    1   -0.110932    0.102576    0.248284    11.00000    0.01878    0.02561 =
         0.03197   -0.00446    0.00062   -0.00646
AFIX  23
H7A   2   -0.178418    0.108086    0.280428    11.00000   -1.20000
H7B   2   -0.106723    0.031380    0.231398    11.00000   -1.20000
AFIX   0
C8    1    0.007492    0.134580    0.279670    11.00000    0.01648    0.01889 =
         0.02252   -0.00565    0.00336   -0.00178
C9    1    0.045586    0.104648    0.340923    11.00000    0.02371    0.02258 =
         0.02304    0.00012    0.00597   -0.00408
AFIX  43
H9    2    0.001207    0.053442    0.363998    11.00000   -1.20000
AFIX   0
C10   1    0.150369    0.147775    0.371766    11.00000    0.02636    0.02639 =
         0.01482    0.00179    0.00209   -0.00068
C11   1    0.281913    0.170517    0.455172    11.00000    0.03825    0.06039 =
         0.01827    0.01387   -0.00760   -0.01380
AFIX  23
H11A  2    0.345352    0.117144    0.457671    11.00000   -1.20000
H11B  2    0.276830    0.205895    0.498660    11.00000   -1.20000
AFIX   0
C12   1    0.309057    0.246540    0.399561    11.00000    0.01929    0.03257 =
         0.01212   -0.00019   -0.00131   -0.00083
AFIX  13
H12   2    0.395511    0.239378    0.385825    11.00000   -1.20000
AFIX   0
C13   1    0.282338    0.360118    0.415550    11.00000    0.01689    0.04287 =
         0.02665   -0.01873   -0.00247    0.00233
C14   1    0.151872    0.375344    0.438045    11.00000    0.02272    0.06843 =
         0.05429   -0.03999   -0.00104    0.00454
AFIX 137
H14A  2    0.096915    0.352956    0.402675    11.00000   -1.50000
H14B  2    0.137919    0.448037    0.447635    11.00000   -1.50000
H14C  2    0.136979    0.334821    0.478276    11.00000   -1.50000
AFIX   0
C15   1    0.306406    0.424850    0.353322    11.00000    0.03779    0.02345 =
         0.04079   -0.00948   -0.01531    0.00661
AFIX 137
H15A  2    0.387242    0.409391    0.336106    11.00000   -1.50000
H15B  2    0.301493    0.497743    0.364784    11.00000   -1.50000
H15C  2    0.245874    0.408815    0.319281    11.00000   -1.50000
AFIX   0
C16   1    0.368964    0.393490    0.471650    11.00000    0.02343    0.06633 =
         0.02716   -0.02617   -0.00025   -0.00574
AFIX 137
H16A  2    0.347578    0.357693    0.512870    11.00000   -1.50000
H16B  2    0.362156    0.467640    0.478487    11.00000   -1.50000
H16C  2    0.452193    0.376338    0.459234    11.00000   -1.50000
AFIX   0
C17   1    0.411336    0.306795    0.074302    11.00000    0.01973    0.03205 =
         0.01757    0.00074    0.00430    0.00162
C18   1    0.322093    0.276793    0.018943    11.00000    0.03407    0.05088 =
         0.01782   -0.00979    0.00332    0.00260
AFIX 137
H18A  2    0.259515    0.231802    0.037323    11.00000   -1.50000
H18B  2    0.365540    0.240747   -0.016526    11.00000   -1.50000
H18C  2    0.284366    0.338716    0.000763    11.00000   -1.50000
AFIX   0
C19   1    0.512124    0.374915    0.045246    11.00000    0.02611    0.04576 =
         0.02954    0.01509    0.00897    0.00134
AFIX 137
H19A  2    0.476166    0.435941    0.024840    11.00000   -1.50000
H19B  2    0.557052    0.336352    0.011494    11.00000   -1.50000
H19C  2    0.567255    0.395774    0.080927    11.00000   -1.50000
AFIX   0
C20   1    0.469950    0.209962    0.102160    11.00000    0.03185    0.03319 =
         0.02729    0.00331    0.01258    0.00858
AFIX 137
H20A  2    0.530577    0.228879    0.135519    11.00000   -1.50000
H20B  2    0.508967    0.171996    0.065982    11.00000   -1.50000
H20C  2    0.407937    0.166844    0.122865    11.00000   -1.50000
AFIX   0
C21   1    0.249047   -0.028990    0.228678    11.00000    0.01989    0.01689 =
         0.01666   -0.00051   -0.00111    0.00143
AFIX  13
H21   2    0.170056   -0.029909    0.252848    11.00000   -1.20000
AFIX   0
C22   1    0.341239   -0.094400    0.267234    11.00000    0.02899    0.01928 =
         0.02481    0.00201   -0.00890   -0.00045
AFIX  23
H22A  2    0.309836   -0.112606    0.311820    11.00000   -1.20000
H22B  2    0.360267   -0.158182    0.242689    11.00000   -1.20000
AFIX   0
C23   1    0.410120    0.065103    0.256872    11.00000    0.02064    0.01751 =
         0.01735   -0.00164   -0.00133    0.00316
C24   1    0.489727    0.159150    0.268035    11.00000    0.01884    0.02366 =
         0.01816   -0.00104   -0.00037   -0.00157
C25   1    0.228387   -0.062251    0.155745    11.00000    0.02100    0.01913 =
         0.01680   -0.00287   -0.00166    0.00114
C26   1    0.348626   -0.072678    0.118588    11.00000    0.02355    0.02564 =
         0.02248   -0.00671    0.00142    0.00021
AFIX 137
H26A  2    0.393634   -0.008168    0.121765    11.00000   -1.50000
H26B  2    0.332915   -0.088470    0.071707    11.00000   -1.50000
H26C  2    0.396260   -0.128067    0.138518    11.00000   -1.50000
AFIX   0
C27   1    0.148333    0.016393    0.120721    11.00000    0.02449    0.02631 =
         0.01972   -0.00221   -0.00436    0.00244
AFIX 137
H27A  2    0.069864    0.019988    0.143215    11.00000   -1.50000
H27B  2    0.136423   -0.004139    0.074276    11.00000   -1.50000
H27C  2    0.187347    0.083791    0.122198    11.00000   -1.50000
AFIX   0
C28   1    0.163960   -0.166253    0.156916    11.00000    0.02537    0.02412 =
         0.02385   -0.00349   -0.00266   -0.00320
AFIX 137
H28A  2    0.217896   -0.218063    0.176018    11.00000   -1.50000
H28B  2    0.142181   -0.186052    0.111433    11.00000   -1.50000
H28C  2    0.090614   -0.161135    0.184048    11.00000   -1.50000
AFIX   0
HKLF 4

REM  ga_cr55 - #1883 - in P2(1)2(1)2(1) - dirdif - smart
REM R1 =  0.0354 for    8894 Fo > 4sig(Fo)  and  0.0448 for all   10108 data
REM    352 parameters refined using      0 restraints

END

WGHT      0.0470      0.6340

REM Highest difference peak  0.708,  deepest hole -0.244,  1-sigma level  0.073
Q1    1   0.3021  0.2132  0.2620  11.00000  0.05    0.71
Q2    1   0.1905  0.2163  0.2625  11.00000  0.05    0.62
Q3    1   0.3053  0.2198  0.2224  11.00000  0.05    0.56
Q4    1   0.2701  0.2736  0.2558  11.00000  0.05    0.52
Q5    1   0.1856  0.2232  0.2237  11.00000  0.05    0.52
Q6    1   0.2201  0.3770  0.4209  11.00000  0.05    0.43
Q7    1   0.4578  0.1066  0.2581  11.00000  0.05    0.43
Q8    1   0.2947 -0.0714  0.2397  11.00000  0.05    0.41
Q9    1   0.2026  0.3166  0.1416  11.00000  0.05    0.41
Q10   1   0.1219  0.1824  0.2437  11.00000  0.05    0.40
Q11   1   0.2970  0.3259  0.1404  11.00000  0.05    0.39
Q12   1   0.0797  0.3395  0.1535  11.00000  0.05    0.38
Q13   1   0.0449  0.1424  0.2445  11.00000  0.05    0.37
Q14   1   0.2090  0.0782  0.4218  11.00000  0.05    0.37
Q15   1   0.4380  0.2594  0.0858  11.00000  0.05    0.37
Q16   1   0.2321  0.3452  0.4428  11.00000  0.05    0.37
Q17   1   0.2528  0.4037  0.3805  11.00000  0.05    0.35
Q18   1   0.2405  0.4250  0.0866  11.00000  0.05    0.35
Q19   1   0.2361  0.1039  0.4370  11.00000  0.05    0.35
Q20   1   0.1139  0.1005  0.3574  11.00000  0.05    0.35
Q21   1  -0.0453  0.1123  0.2608  11.00000  0.05    0.34
Q22   1   0.3331  0.1386  0.4387  11.00000  0.05    0.34
Q23   1   0.3182  0.4209  0.1152  11.00000  0.05    0.34
Q24   1   0.4229  0.3153  0.2591  11.00000  0.05    0.34
Q25   1   0.0230  0.2566  0.1563  11.00000  0.05    0.33
Q26   1   0.2576  0.2373  0.3616  11.00000  0.05    0.33
Q27   1   0.3269  0.3957  0.4396  11.00000  0.05    0.33
Q28   1   0.0921  0.3028  0.1262  11.00000  0.05    0.33
Q29   1   0.3062  0.2034  0.4251  11.00000  0.05    0.32
Q30   1   0.3023  0.3756  0.4238  11.00000  0.05    0.32
;
_shelx_res_checksum              89389
_olex2_submission_special_instructions 'No special instructions were received'

_diffrn_ambient_environment      'perfluoro polyether oil / N~2~'
_diffrn_radiation_monochromator  graphite
_diffrn_measurement_device       'three-circle diffractometer'
_diffrn_measurement_specimen_support 'polyimid foil'
_diffrn_detector                 'CCD plate'
_diffrn_detector_type            CCD-PXL-KAF2
####################################################################### 
# 
# This file contains crystal structure data downloaded from the 
# Cambridge Structural Database (CSD) hosted by the Cambridge 
# Crystallographic Data Centre (CCDC).
# 
# Full information about CCDC data access policies and citation 
# guidelines are available at http://www.ccdc.cam.ac.uk/access/V1 
# 
# Audit and citation data items may have been added by the CCDC. 
# Please retain this information to preserve the provenance of 
# this file and to allow appropriate attribution of the data. 
# 
#######################################################################

data_ga_cr79
_database_code_depnum_ccdc_archive 'CCDC 1439105'
_audit_update_record             
;
2015-11-26 deposited with the CCDC.
2016-02-11 downloaded from the CCDC.
;
_audit_creation_date             
;
'Wed Aug 12 15:54:56 2015'
;

_audit_block_code                ga_cr79
_audit_block_refno               2505
_audit_block_usercomment         'cr1253, needle, red'


_audit_creation_method           
;
Olex2 1.2
(compiled 2015.01.26 svn.r3151 for OlexSys, GUI svn.r4998)
;
_chemical_name_systematic        ?
_chemical_name_common            ?
_chemical_formula_moiety         'C25 H25 N3 Ni O4'
_chemical_formula_sum            'C25 H25 N3 Ni O4'
_chemical_formula_weight         490.19
_symmetry_cell_setting           orthorhombic
_symmetry_space_group_name_h-m   'P 21 21 21'
_symmetry_int_tables_number      19
_chemical_absolute_configuration ad
_chemical_melting_point          ?
_exptl_crystal_description       needle
_exptl_crystal_colour            red
_diffrn_ambient_temperature      120(1)
_chemical_oxdiff_formula         'C25 H25 N3 Ni O4'
_chemical_oxdiff_usercomment     'cr1253, needle, red'
loop_
_atom_type_symbol
_atom_type_description
_atom_type_scat_dispersion_real
_atom_type_scat_dispersion_imag
_atom_type_scat_source
C C 0.0181 0.0091 'International Tables Vol C Tables 4.2.6.8 and 6.1.1.4'
H H 0.0000 0.0000 'International Tables Vol C Tables 4.2.6.8 and 6.1.1.4'
N N 0.0311 0.0180 'International Tables Vol C Tables 4.2.6.8 and 6.1.1.4'
Ni Ni -3.0029 0.5091 'International Tables Vol C Tables 4.2.6.8 and 6.1.1.4'
O O 0.0492 0.0322 'International Tables Vol C Tables 4.2.6.8 and 6.1.1.4'

_shelx_space_group_comment       
;
The symmetry employed for this shelxl refinement is uniquely defined
by the following loop, which should always be used as a source of
symmetry information in preference to the above space-group names.
They are only intended as comments.
;
_space_group_crystal_system      orthorhombic
_space_group_IT_number           19
_space_group_name_H-M_alt        'P 21 21 21'

_space_group_name_Hall           'P 2ac 2ab'
loop_
_symmetry_equiv_pos_as_xyz
'x, y, z'
'-x+1/2, -y, z+1/2'
'x+1/2, -y+1/2, -z'
'-x, y+1/2, -z+1/2'

_cell_length_a                   6.41635(7)
_cell_length_b                   10.31527(11)
_cell_length_c                   32.9233(5)
_cell_angle_alpha                90
_cell_angle_beta                 90
_cell_angle_gamma                90
_cell_volume                     2179.07(5)
_cell_formula_units_Z            4
_cell_measurement_reflns_used    38780
_cell_measurement_temperature    120(1)
_cell_measurement_theta_max      70.5430
_cell_measurement_theta_min      4.4970
_shelx_estimated_absorpt_T_max   0.856
_shelx_estimated_absorpt_T_min   0.856
_exptl_absorpt_coefficient_mu    1.608
_exptl_absorpt_correction_T_max  0.946
_exptl_absorpt_correction_T_min  0.801
_exptl_absorpt_correction_type   gaussian
_exptl_absorpt_process_details   
;
CrysAlisPro, Agilent Technologies,
Version 1.171.37.35h (release 09-02-2015 CrysAlis171 .NET)
(compiled Feb  9 2015,16:26:32)
Numerical absorption correction based on gaussian integration over
			a multifaceted crystal model
Empirical absorption correction using spherical harmonics,
 implemented in SCALE3 ABSPACK scaling algorithm.
;
_exptl_absorpt_special_details   ?
_exptl_crystal_colour_primary    red
_exptl_crystal_density_diffrn    1.494
_exptl_crystal_density_meas      ?
_exptl_crystal_density_method    ?
_exptl_crystal_F_000             1024
_exptl_crystal_size_max          0.190
_exptl_crystal_size_mid          0.067
_exptl_crystal_size_min          0.037
_exptl_transmission_factor_max   ?
_exptl_transmission_factor_min   ?
_diffrn_reflns_av_R_equivalents  0.0438
_diffrn_reflns_av_unetI/netI     0.0140
_diffrn_reflns_Laue_measured_fraction_full 1.000
_diffrn_reflns_Laue_measured_fraction_max 0.998
_diffrn_reflns_limit_h_max       7
_diffrn_reflns_limit_h_min       -7
_diffrn_reflns_limit_k_max       12
_diffrn_reflns_limit_k_min       -12
_diffrn_reflns_limit_l_max       38
_diffrn_reflns_limit_l_min       -40
_diffrn_reflns_number            73508
_diffrn_reflns_point_group_measured_fraction_full 1.000
_diffrn_reflns_point_group_measured_fraction_max 0.996
_diffrn_reflns_theta_full        67.684
_diffrn_reflns_theta_max         70.922
_diffrn_reflns_theta_min         4.492
_diffrn_ambient_environment      'perfluoro polyether oil / N~2~'
_diffrn_detector                 'CCD plate'
_diffrn_detector_area_resol_mean 7.9621
_diffrn_detector_type            Eos
_diffrn_measured_fraction_theta_full 1.000
_diffrn_measured_fraction_theta_max 0.998
_diffrn_measurement_details      
;
#__ type_ start__ end____ width___ exp.time_
  1 omega  -68.00   15.00   1.0000    3.0000
omega____ theta____ kappa____ phi______ frames
    -        0.0000  -57.0000 -180.0000 83

#__ type_ start__ end____ width___ exp.time_
  2 omega  -66.00  -34.00   1.0000    3.0000
omega____ theta____ kappa____ phi______ frames
    -        0.0000  -57.0000  -60.0000 32

#__ type_ start__ end____ width___ exp.time_
  3 omega  -19.00   16.00   1.0000    3.0000
omega____ theta____ kappa____ phi______ frames
    -        0.0000   38.0000  -90.0000 35

#__ type_ start__ end____ width___ exp.time_
  4 omega  -16.00   21.00   1.0000    3.0000
omega____ theta____ kappa____ phi______ frames
    -        0.0000  -57.0000  -60.0000 37

#__ type_ start__ end____ width___ exp.time_
  5 omega  -12.00   66.00   1.0000    3.0000
omega____ theta____ kappa____ phi______ frames
    -        0.0000   57.0000  -30.0000 78

#__ type_ start__ end____ width___ exp.time_
  6 omega   39.00   69.00   1.0000    3.0000
omega____ theta____ kappa____ phi______ frames
    -        0.0000   38.0000  -90.0000 30

#__ type_ start__ end____ width___ exp.time_
  7 omega  -11.00   73.00   1.0000    6.0000
omega____ theta____ kappa____ phi______ frames
    -       54.0000  -57.0000 -180.0000 84

#__ type_ start__ end____ width___ exp.time_
  8 omega   24.00   56.00   1.0000    6.0000
omega____ theta____ kappa____ phi______ frames
    -       54.0000   77.0000  -90.0000 32

#__ type_ start__ end____ width___ exp.time_
  9 omega   24.00   50.00   1.0000    6.0000
omega____ theta____ kappa____ phi______ frames
    -       54.0000   77.0000    0.0000 26

#__ type_ start__ end____ width___ exp.time_
 10 omega   79.00  124.00   1.0000    6.0000
omega____ theta____ kappa____ phi______ frames
    -       54.0000   77.0000  150.0000 45

#__ type_ start__ end____ width___ exp.time_
 11 omega   71.00  124.00   1.0000    6.0000
omega____ theta____ kappa____ phi______ frames
    -       54.0000   77.0000 -150.0000 53

#__ type_ start__ end____ width___ exp.time_
 12 omega   64.00  109.00   1.0000    6.0000
omega____ theta____ kappa____ phi______ frames
    -       54.0000   77.0000  120.0000 45

#__ type_ start__ end____ width___ exp.time_
 13 omega  -17.00   85.00   1.0000    6.0000
omega____ theta____ kappa____ phi______ frames
    -       54.0000  -80.0000  104.0504 102

#__ type_ start__ end____ width___ exp.time_
 14 omega   24.00   51.00   1.0000    6.0000
omega____ theta____ kappa____ phi______ frames
    -       54.0000   77.0000 -180.0000 27

#__ type_ start__ end____ width___ exp.time_
 15 omega   24.00   58.00   1.0000    6.0000
omega____ theta____ kappa____ phi______ frames
    -       54.0000   77.0000 -120.0000 34

#__ type_ start__ end____ width___ exp.time_
 16 omega   24.00   65.00   1.0000    6.0000
omega____ theta____ kappa____ phi______ frames
    -       54.0000   77.0000 -150.0000 41

#__ type_ start__ end____ width___ exp.time_
 17 omega   25.00   54.00   1.0000    6.0000
omega____ theta____ kappa____ phi______ frames
    -       54.0000   77.0000  120.0000 29

#__ type_ start__ end____ width___ exp.time_
 18 omega   59.00   85.00   1.0000    6.0000
omega____ theta____ kappa____ phi______ frames
    -       54.0000   77.0000  -90.0000 26

#__ type_ start__ end____ width___ exp.time_
 19 omega   24.00   50.00   1.0000    6.0000
omega____ theta____ kappa____ phi______ frames
    -       54.0000   77.0000  -30.0000 26

#__ type_ start__ end____ width___ exp.time_
 20 omega   29.00  123.00   1.0000    6.0000
omega____ theta____ kappa____ phi______ frames
    -       54.0000   77.0000   60.0000 94

#__ type_ start__ end____ width___ exp.time_
 21 omega   31.00  124.00   1.0000    6.0000
omega____ theta____ kappa____ phi______ frames
    -       54.0000   77.0000  -60.0000 93

#__ type_ start__ end____ width___ exp.time_
 22 omega   25.00   67.00   1.0000    6.0000
omega____ theta____ kappa____ phi______ frames
    -       54.0000   77.0000  150.0000 42

#__ type_ start__ end____ width___ exp.time_
 23 omega   24.00   50.00   1.0000    6.0000
omega____ theta____ kappa____ phi______ frames
    -       54.0000   77.0000   90.0000 26

#__ type_ start__ end____ width___ exp.time_
 24 omega  -16.00   85.00   1.0000    6.0000
omega____ theta____ kappa____ phi______ frames
    -       54.0000  -80.0000  -47.4903 101

#__ type_ start__ end____ width___ exp.time_
 25 omega    5.00   50.00   1.0000    6.0000
omega____ theta____ kappa____ phi______ frames
    -       54.0000  -57.0000    0.0000 45

#__ type_ start__ end____ width___ exp.time_
 26 omega   25.00  104.00   1.0000    6.0000
omega____ theta____ kappa____ phi______ frames
    -       54.0000   77.0000   30.0000 79

#__ type_ start__ end____ width___ exp.time_
 27 omega   74.00  123.00   1.0000    6.0000
omega____ theta____ kappa____ phi______ frames
    -       54.0000   77.0000  -30.0000 49

#__ type_ start__ end____ width___ exp.time_
 28 omega   85.00  174.00   1.0000   12.0000
omega____ theta____ kappa____ phi______ frames
    -      108.0000   64.0000 -150.0000 89

#__ type_ start__ end____ width___ exp.time_
 29 omega   87.00  116.00   1.0000   12.0000
omega____ theta____ kappa____ phi______ frames
    -      108.0000   54.0000  118.2188 29

#__ type_ start__ end____ width___ exp.time_
 30 omega  129.00  167.00   1.0000   12.0000
omega____ theta____ kappa____ phi______ frames
    -      108.0000   64.0000  -30.0000 38

#__ type_ start__ end____ width___ exp.time_
 31 omega   85.00  111.00   1.0000   12.0000
omega____ theta____ kappa____ phi______ frames
    -      108.0000   64.0000  -30.0000 26

#__ type_ start__ end____ width___ exp.time_
 32 omega  128.00  166.00   1.0000   12.0000
omega____ theta____ kappa____ phi______ frames
    -      108.0000   75.0000 -174.3749 38

#__ type_ start__ end____ width___ exp.time_
 33 omega   68.00  108.00   1.0000   12.0000
omega____ theta____ kappa____ phi______ frames
    -      108.0000  -79.0000   -7.3843 40

#__ type_ start__ end____ width___ exp.time_
 34 omega   78.00  177.00   1.0000   12.0000
omega____ theta____ kappa____ phi______ frames
    -      108.0000   77.0000   30.0000 99

#__ type_ start__ end____ width___ exp.time_
 35 omega   82.00  108.00   1.0000   12.0000
omega____ theta____ kappa____ phi______ frames
    -      108.0000   38.0000  -90.0000 26

#__ type_ start__ end____ width___ exp.time_
 36 omega   80.00  124.00   1.0000   12.0000
omega____ theta____ kappa____ phi______ frames
    -      108.0000   75.0000 -174.3749 44

#__ type_ start__ end____ width___ exp.time_
 37 omega   84.00  110.00   1.0000   12.0000
omega____ theta____ kappa____ phi______ frames
    -      108.0000   68.0000  170.8221 26

#__ type_ start__ end____ width___ exp.time_
 38 omega   39.00   67.00   1.0000   12.0000
omega____ theta____ kappa____ phi______ frames
    -      108.0000  -79.0000   -7.3843 28

#__ type_ start__ end____ width___ exp.time_
 39 omega   81.00  113.00   1.0000   12.0000
omega____ theta____ kappa____ phi______ frames
    -      108.0000   34.0000   47.2586 32

#__ type_ start__ end____ width___ exp.time_
 40 omega  153.00  178.00   1.0000   12.0000
omega____ theta____ kappa____ phi______ frames
    -      108.0000   77.0000    0.0000 25

#__ type_ start__ end____ width___ exp.time_
 41 omega   78.00  104.00   1.0000   12.0000
omega____ theta____ kappa____ phi______ frames
    -      108.0000   77.0000    0.0000 26

#__ type_ start__ end____ width___ exp.time_
 42 omega  112.00  176.00   1.0000   12.0000
omega____ theta____ kappa____ phi______ frames
    -      108.0000   77.0000  -60.0000 64

#__ type_ start__ end____ width___ exp.time_
 43 omega   80.00  177.00   1.0000   12.0000
omega____ theta____ kappa____ phi______ frames
    -      108.0000   73.0000  150.7124 97

#__ type_ start__ end____ width___ exp.time_
 44 omega   79.00  105.00   1.0000   12.0000
omega____ theta____ kappa____ phi______ frames
    -      108.0000   77.0000  -60.0000 26

#__ type_ start__ end____ width___ exp.time_
 45 omega   78.00  104.00   1.0000   12.0000
omega____ theta____ kappa____ phi______ frames
    -      108.0000   77.0000  -30.0000 26

#__ type_ start__ end____ width___ exp.time_
 46 omega   78.00  104.00   1.0000   12.0000
omega____ theta____ kappa____ phi______ frames
    -      108.0000   77.0000 -150.0000 26

#__ type_ start__ end____ width___ exp.time_
 47 omega   80.00  107.00   1.0000   12.0000
omega____ theta____ kappa____ phi______ frames
    -      108.0000   73.0000   78.7352 27

#__ type_ start__ end____ width___ exp.time_
 48 omega   37.00  109.00   1.0000   12.0000
omega____ theta____ kappa____ phi______ frames
    -      108.0000  -79.0000   62.4082 72

#__ type_ start__ end____ width___ exp.time_
 49 omega  142.00  176.00   1.0000   12.0000
omega____ theta____ kappa____ phi______ frames
    -      108.0000   77.0000  -90.0000 34

#__ type_ start__ end____ width___ exp.time_
 50 omega   78.00  108.00   1.0000   12.0000
omega____ theta____ kappa____ phi______ frames
    -      108.0000   77.0000  -90.0000 30

#__ type_ start__ end____ width___ exp.time_
 51 omega   87.00  175.00   1.0000   12.0000
omega____ theta____ kappa____ phi______ frames
    -      108.0000   58.0000   -0.3591 88

#__ type_ start__ end____ width___ exp.time_
 52 omega  138.00  170.00   1.0000   12.0000
omega____ theta____ kappa____ phi______ frames
    -      108.0000   38.0000  -90.0000 32

#__ type_ start__ end____ width___ exp.time_
 53 omega   85.00  111.00   1.0000   12.0000
omega____ theta____ kappa____ phi______ frames
    -      108.0000   64.0000  -90.0000 26

#__ type_ start__ end____ width___ exp.time_
 54 omega   78.00  105.00   1.0000   12.0000
omega____ theta____ kappa____ phi______ frames
    -      108.0000   77.0000   60.0000 27

#__ type_ start__ end____ width___ exp.time_
 55 omega   78.00  104.00   1.0000   12.0000
omega____ theta____ kappa____ phi______ frames
    -      108.0000   77.0000   90.0000 26

#__ type_ start__ end____ width___ exp.time_
 56 omega  117.00  177.00   1.0000   12.0000
omega____ theta____ kappa____ phi______ frames
    -      108.0000   77.0000   90.0000 60

#__ type_ start__ end____ width___ exp.time_
 57 omega   79.00  177.00   1.0000   12.0000
omega____ theta____ kappa____ phi______ frames
    -      108.0000   76.0000 -121.6230 98

#__ type_ start__ end____ width___ exp.time_
 58 omega   78.00  104.00   1.0000   12.0000
omega____ theta____ kappa____ phi______ frames
    -      108.0000   77.0000  120.0000 26

#__ type_ start__ end____ width___ exp.time_
 59 omega   78.00  104.00   1.0000   12.0000
omega____ theta____ kappa____ phi______ frames
    -      108.0000   77.0000 -180.0000 26

#__ type_ start__ end____ width___ exp.time_
 60 omega   82.00  109.00   1.0000   12.0000
omega____ theta____ kappa____ phi______ frames
    -      108.0000   38.0000    0.0000 27

#__ type_ start__ end____ width___ exp.time_
 61 omega   37.00   97.00   1.0000   12.0000
omega____ theta____ kappa____ phi______ frames
    -      108.0000  -79.0000 -161.1018 60

#__ type_ start__ end____ width___ exp.time_
 62 omega   85.00  114.00   1.0000   12.0000
omega____ theta____ kappa____ phi______ frames
    -      108.0000   64.0000  -60.0000 29

#__ type_ start__ end____ width___ exp.time_
 63 omega   86.00  111.00   1.0000   12.0000
omega____ theta____ kappa____ phi______ frames
    -      108.0000   64.0000 -180.0000 25

#__ type_ start__ end____ width___ exp.time_
 64 omega   85.00  174.00   1.0000   12.0000
omega____ theta____ kappa____ phi______ frames
    -      108.0000   64.0000   60.0000 89

#__ type_ start__ end____ width___ exp.time_
 65 omega  123.00  174.00   1.0000   12.0000
omega____ theta____ kappa____ phi______ frames
    -      108.0000   64.0000  120.0000 51

#__ type_ start__ end____ width___ exp.time_
 66 omega   85.00  116.00   1.0000   12.0000
omega____ theta____ kappa____ phi______ frames
    -      108.0000   64.0000  120.0000 31

#__ type_ start__ end____ width___ exp.time_
 67 omega   72.00  115.00   1.0000   12.0000
omega____ theta____ kappa____ phi______ frames
    -      108.0000  -79.0000  115.1589 43

#__ type_ start__ end____ width___ exp.time_
 68 omega   43.00   98.00   1.0000   12.0000
omega____ theta____ kappa____ phi______ frames
    -      108.0000  -77.0000 -120.0000 55

#__ type_ start__ end____ width___ exp.time_
 69 omega   38.00  105.00   1.0000   12.0000
omega____ theta____ kappa____ phi______ frames
    -      108.0000  -80.0000  -62.3107 67

#__ type_ start__ end____ width___ exp.time_
 70 omega   81.00  116.00   1.0000   12.0000
omega____ theta____ kappa____ phi______ frames
    -      108.0000   34.0000 -177.9354 35

#__ type_ start__ end____ width___ exp.time_
 71 omega  -72.00   25.00   1.0000    3.0000
omega____ theta____ kappa____ phi______ frames
    -        0.0000  -39.0000  -31.0000 97

#__ type_ start__ end____ width___ exp.time_
 72 omega  -72.00   26.00   1.0000    3.0000
omega____ theta____ kappa____ phi______ frames
    -        0.0000  -38.0000   30.0000 98

#__ type_ start__ end____ width___ exp.time_
 73 omega  -72.00   26.00   1.0000    3.0000
omega____ theta____ kappa____ phi______ frames
    -        0.0000  -38.0000  -90.0000 98

#__ type_ start__ end____ width___ exp.time_
 74 omega  -30.00   70.00   1.0000    3.0000
omega____ theta____ kappa____ phi______ frames
    -        0.0000   77.0000    0.0000 100

#__ type_ start__ end____ width___ exp.time_
 75 omega  -26.00   72.00   1.0000    3.0000
omega____ theta____ kappa____ phi______ frames
    -        0.0000   38.0000  -60.0000 98

#__ type_ start__ end____ width___ exp.time_
 76 omega   24.00  124.00   1.0000    6.0000
omega____ theta____ kappa____ phi______ frames
    -       54.0000   77.0000   60.0000 100

#__ type_ start__ end____ width___ exp.time_
 77 omega  -16.00   84.00   1.0000    6.0000
omega____ theta____ kappa____ phi______ frames
    -       54.0000  -77.0000 -180.0000 100

#__ type_ start__ end____ width___ exp.time_
 78 omega  -18.00   80.00   1.0000    6.0000
omega____ theta____ kappa____ phi______ frames
    -       54.0000  -38.0000   30.0000 98

#__ type_ start__ end____ width___ exp.time_
 79 omega   24.00  124.00   1.0000    6.0000
omega____ theta____ kappa____ phi______ frames
    -       54.0000   77.0000   30.0000 100

#__ type_ start__ end____ width___ exp.time_
 80 omega   33.00  123.00   1.0000    6.0000
omega____ theta____ kappa____ phi______ frames
    -       54.0000   57.0000   60.0000 90

#__ type_ start__ end____ width___ exp.time_
 81 omega  -15.00   75.00   1.0000    6.0000
omega____ theta____ kappa____ phi______ frames
    -       54.0000  -57.0000 -120.0000 90

#__ type_ start__ end____ width___ exp.time_
 82 omega   24.00  124.00   1.0000    6.0000
omega____ theta____ kappa____ phi______ frames
    -       54.0000   77.0000  150.0000 100

#__ type_ start__ end____ width___ exp.time_
 83 omega  -16.00   84.00   1.0000    6.0000
omega____ theta____ kappa____ phi______ frames
    -       54.0000  -77.0000 -120.0000 100

#__ type_ start__ end____ width___ exp.time_
 84 omega   33.00  123.00   1.0000    6.0000
omega____ theta____ kappa____ phi______ frames
    -       54.0000   57.0000   30.0000 90

#__ type_ start__ end____ width___ exp.time_
 85 omega  -16.00   84.00   1.0000    6.0000
omega____ theta____ kappa____ phi______ frames
    -       54.0000  -77.0000    0.0000 100

#__ type_ start__ end____ width___ exp.time_
 86 omega   33.00  123.00   1.0000    6.0000
omega____ theta____ kappa____ phi______ frames
    -       54.0000   57.0000  -60.0000 90

#__ type_ start__ end____ width___ exp.time_
 87 omega   33.00  123.00   1.0000    6.0000
omega____ theta____ kappa____ phi______ frames
    -       54.0000   57.0000   90.0000 90

#__ type_ start__ end____ width___ exp.time_
 88 omega   24.00  124.00   1.0000    6.0000
omega____ theta____ kappa____ phi______ frames
    -       54.0000   77.0000  -30.0000 100

#__ type_ start__ end____ width___ exp.time_
 89 omega  -17.00   85.00   1.0000    6.0000
omega____ theta____ kappa____ phi______ frames
    -       54.0000  -79.0000   51.8354 102

#__ type_ start__ end____ width___ exp.time_
 90 omega  -18.00   80.00   1.0000    6.0000
omega____ theta____ kappa____ phi______ frames
    -       54.0000  -38.0000 -120.0000 98

#__ type_ start__ end____ width___ exp.time_
 91 omega   33.00  123.00   1.0000    6.0000
omega____ theta____ kappa____ phi______ frames
    -       54.0000   57.0000 -120.0000 90

#__ type_ start__ end____ width___ exp.time_
 92 omega   33.00  123.00   1.0000    6.0000
omega____ theta____ kappa____ phi______ frames
    -       54.0000   57.0000 -150.0000 90

#__ type_ start__ end____ width___ exp.time_
 93 omega   24.00  124.00   1.0000    6.0000
omega____ theta____ kappa____ phi______ frames
    -       54.0000   77.0000 -120.0000 100

#__ type_ start__ end____ width___ exp.time_
 94 omega   33.00  123.00   1.0000    6.0000
omega____ theta____ kappa____ phi______ frames
    -       54.0000   57.0000  150.0000 90

#__ type_ start__ end____ width___ exp.time_
 95 omega   24.00  124.00   1.0000    6.0000
omega____ theta____ kappa____ phi______ frames
    -       54.0000   77.0000  -60.0000 100

#__ type_ start__ end____ width___ exp.time_
 96 omega   37.00  139.00   1.0000   12.0000
omega____ theta____ kappa____ phi______ frames
    -      108.0000  -79.0000   35.7749 102

#__ type_ start__ end____ width___ exp.time_
 97 omega   35.00   94.00   1.0000   12.0000
omega____ theta____ kappa____ phi______ frames
    -      108.0000  -25.0000  120.0000 59

#__ type_ start__ end____ width___ exp.time_
 98 omega   85.00  175.00   1.0000   12.0000
omega____ theta____ kappa____ phi______ frames
    -      108.0000   64.0000   60.0000 90

#__ type_ start__ end____ width___ exp.time_
 99 omega   35.00   94.00   1.0000   12.0000
omega____ theta____ kappa____ phi______ frames
    -      108.0000  -25.0000  -90.0000 59

#__ type_ start__ end____ width___ exp.time_
100 omega   38.00  139.00   1.0000   12.0000
omega____ theta____ kappa____ phi______ frames
    -      108.0000  -78.0000 -149.8915 101

#__ type_ start__ end____ width___ exp.time_
101 omega   35.00   94.00   1.0000   12.0000
omega____ theta____ kappa____ phi______ frames
    -      108.0000  -25.0000   30.0000 59

#__ type_ start__ end____ width___ exp.time_
102 omega   85.00  110.00   1.0000   12.0000
omega____ theta____ kappa____ phi______ frames
    -      108.0000   64.0000 -180.0000 25

#__ type_ start__ end____ width___ exp.time_
103 omega   82.00  178.00   1.0000   12.0000
omega____ theta____ kappa____ phi______ frames
    -      108.0000   38.0000  150.0000 96

#__ type_ start__ end____ width___ exp.time_
104 omega   82.00  178.00   1.0000   12.0000
omega____ theta____ kappa____ phi______ frames
    -      108.0000   38.0000  -60.0000 96

#__ type_ start__ end____ width___ exp.time_
105 omega   86.00  178.00   1.0000   12.0000
omega____ theta____ kappa____ phi______ frames
    -      108.0000   50.0000 -120.0000 92

#__ type_ start__ end____ width___ exp.time_
106 omega   78.00  178.00   1.0000   12.0000
omega____ theta____ kappa____ phi______ frames
    -      108.0000   77.0000  -60.0000 100

#__ type_ start__ end____ width___ exp.time_
107 omega   86.00  178.00   1.0000   12.0000
omega____ theta____ kappa____ phi______ frames
    -      108.0000   50.0000   30.0000 92

#__ type_ start__ end____ width___ exp.time_
108 omega   86.00  178.00   1.0000   12.0000
omega____ theta____ kappa____ phi______ frames
    -      108.0000   50.0000 -180.0000 92

#__ type_ start__ end____ width___ exp.time_
109 omega   85.00  175.00   1.0000   12.0000
omega____ theta____ kappa____ phi______ frames
    -      108.0000   64.0000 -120.0000 90

#__ type_ start__ end____ width___ exp.time_
110 omega   83.00  178.00   1.0000   12.0000
omega____ theta____ kappa____ phi______ frames
    -      108.0000   39.0000  122.0000 95

#__ type_ start__ end____ width___ exp.time_
111 omega   38.00  138.00   1.0000   12.0000
omega____ theta____ kappa____ phi______ frames
    -      108.0000  -77.0000   90.0000 100

#__ type_ start__ end____ width___ exp.time_
112 omega   80.00  178.00   1.0000   12.0000
omega____ theta____ kappa____ phi______ frames
    -      108.0000   74.0000  -64.3140 98

#__ type_ start__ end____ width___ exp.time_
113 omega   86.00  178.00   1.0000   12.0000
omega____ theta____ kappa____ phi______ frames
    -      108.0000   50.0000  -60.0000 92

#__ type_ start__ end____ width___ exp.time_
114 omega   37.00  140.00   1.0000   12.0000
omega____ theta____ kappa____ phi______ frames
    -      108.0000  -80.0000  -62.3107 103

#__ type_ start__ end____ width___ exp.time_
115 omega   85.00  175.00   1.0000   12.0000
omega____ theta____ kappa____ phi______ frames
    -      108.0000   64.0000  150.0000 90

#__ type_ start__ end____ width___ exp.time_
116 omega   78.00  178.00   1.0000   12.0000
omega____ theta____ kappa____ phi______ frames
    -      108.0000   77.0000  -30.0000 100

#__ type_ start__ end____ width___ exp.time_
117 omega   87.00  177.00   1.0000   12.0000
omega____ theta____ kappa____ phi______ frames
    -      108.0000   58.0000   -0.3591 90

#__ type_ start__ end____ width___ exp.time_
118 omega   86.00  178.00   1.0000   12.0000
omega____ theta____ kappa____ phi______ frames
    -      108.0000   50.0000  -90.0000 92

;
_diffrn_measurement_device       'four-circle diffractometer'
_diffrn_measurement_device_type  'Agilent SuperNova, Dual, Cu at zero, Eos'
_diffrn_measurement_method       '\w scans'
_diffrn_orient_matrix_UB_11      -0.0042719000
_diffrn_orient_matrix_UB_12      0.1398011000
_diffrn_orient_matrix_UB_13      0.0164701000
_diffrn_orient_matrix_UB_21      0.2230636000
_diffrn_orient_matrix_UB_22      -0.0170717000
_diffrn_orient_matrix_UB_23      0.0164313000
_diffrn_orient_matrix_UB_31      0.0886369000
_diffrn_orient_matrix_UB_32      0.0497530000
_diffrn_orient_matrix_UB_33      -0.0405989000
_diffrn_radiation_monochromator  mirror
_diffrn_radiation_probe          x-ray
_diffrn_radiation_type           'Cu K\a'
_diffrn_radiation_wavelength     1.54184
_diffrn_source                   'microfocus X-Ray tube'
_diffrn_source_type              'Agilent SuperNova (Cu) X-ray Source'
_reflns_Friedel_coverage         0.713
_reflns_Friedel_fraction_full    1.000
_reflns_Friedel_fraction_max     0.994
_reflns_number_gt                4156
_reflns_number_total             4182
_reflns_odcompleteness_completeness 99.91
_reflns_odcompleteness_iscentric 1
_reflns_odcompleteness_theta     66.97
_reflns_special_details          
;
 Reflections were merged by SHELXL according to the crystal
 class for the calculation of statistics and refinement.
 
 _reflns_Friedel_fraction is defined as the number of unique
 Friedel pairs measured divided by the number that would be
 possible theoretically, ignoring centric projections and
 systematic absences.
;
_reflns_threshold_expression     'I > 2\s(I)'
_computing_cell_refinement       
;
CrysAlisPro, Agilent Technologies,
Version 1.171.37.35h (release 09-02-2015 CrysAlis171 .NET)
(compiled Feb  9 2015,16:26:32)
;
_computing_data_collection       
;
CrysAlisPro, Agilent Technologies,
Version 1.171.37.35h (release 09-02-2015 CrysAlis171 .NET)
(compiled Feb  9 2015,16:26:32)
;
_computing_data_reduction        
;
CrysAlisPro, Agilent Technologies,
Version 1.171.37.35h (release 09-02-2015 CrysAlis171 .NET)
(compiled Feb  9 2015,16:26:32)
;
_computing_molecular_graphics    'Olex2 (Dolomanov et al., 2009)'
_computing_publication_material  
'encif (Wadepohl, 2009-14); encifer 1.5 (CCDC, 2014)'
_computing_structure_refinement  'ShelXL (Sheldrick, 2008)'
_shelxl_version_number           2014/7
_computing_structure_solution    'SUPERFLIP (Palatinus, 2007-2009)'
_refine_diff_density_max         0.394
_refine_diff_density_min         -0.229
_refine_diff_density_rms         0.037
_refine_ls_abs_structure_details 
;
 Flack x determined using 1697 quotients [(I+)-(I-)]/[(I+)+(I-)]
 (Parsons, Flack and Wagner, Acta Cryst. B69 (2013) 249-259).
;
_refine_ls_abs_structure_Flack   0.004(6)
_refine_ls_extinction_coef       .
_refine_ls_extinction_method     none
_refine_ls_goodness_of_fit_ref   1.094
_refine_ls_hydrogen_treatment    mixed
_refine_ls_matrix_type           full
_refine_ls_number_parameters     366
_refine_ls_number_reflns         4182
_refine_ls_number_restraints     0
_refine_ls_R_factor_all          0.0229
_refine_ls_R_factor_gt           0.0228
_refine_ls_restrained_S_all      1.094
_refine_ls_shift/su_max          0.000
_refine_ls_shift/su_mean         0.000
_refine_ls_structure_factor_coef Fsqd
_refine_ls_weighting_details     
'w=1/[\s^2^(Fo^2^)+(0.0251P)^2^+0.8674P] where P=(Fo^2^+2Fc^2^)/3'
_refine_ls_weighting_scheme      calc
_refine_ls_wR_factor_gt          0.0575
_refine_ls_wR_factor_ref         0.0576
_refine_special_details          ?
_olex2_refinement_description    
;
1. Fixed Uiso
 At 1.2 times of:
  All C(H) groups, All C(H,H) groups
 At 1.5 times of:
  All C(H,H,H) groups
2.a Idealised Me refined as rotating group with stretchable bonds:
 C25(H25A,H25B,H25C)
;
_atom_sites_solution_hydrogens   mixed
_atom_sites_solution_primary     iterative
_atom_sites_solution_secondary   difmap
loop_
_atom_site_label
_atom_site_type_symbol
_atom_site_fract_x
_atom_site_fract_y
_atom_site_fract_z
_atom_site_U_iso_or_equiv
_atom_site_adp_type
_atom_site_occupancy
_atom_site_site_symmetry_order
_atom_site_calc_flag
_atom_site_refinement_flags_posn
_atom_site_refinement_flags_adp
_atom_site_refinement_flags_occupancy
_atom_site_disorder_assembly
_atom_site_disorder_group
Ni Ni -0.27653(5) -0.41816(3) -0.39007(2) 0.01641(10) Uani 1 1 d . . . . .
O1 O 0.2098(3) -0.29862(17) -0.46067(5) 0.0264(4) Uani 1 1 d . . . . .
O2 O -0.8009(3) -0.60009(16) -0.34937(5) 0.0291(4) Uani 1 1 d . . . . .
O3 O -0.2274(3) -0.31464(16) -0.34521(5) 0.0261(3) Uani 1 1 d . . . . .
O4 O -0.4097(3) -0.22164(17) -0.34621(5) 0.0292(4) Uani 1 1 d . . . . .
N1 N -0.0398(3) -0.34090(18) -0.41437(6) 0.0180(4) Uani 1 1 d . . . . .
N2 N -0.3459(3) -0.51114(17) -0.43891(6) 0.0167(4) Uani 1 1 d . . . . .
N3 N -0.5000(3) -0.49430(17) -0.36097(5) 0.0196(4) Uani 1 1 d . . . . .
C1 C 0.0907(3) -0.2381(2) -0.39593(7) 0.0207(5) Uani 1 1 d . . . . .
H1 H 0.129(4) -0.262(3) -0.3692(9) 0.025 Uiso 1 1 d R . . . .
C2 C 0.2835(4) -0.2410(2) -0.42325(8) 0.0252(5) Uani 1 1 d . . . . .
H2A H 0.337(5) -0.157(3) -0.4287(9) 0.030 Uiso 1 1 d R . . . .
H2B H 0.400(5) -0.295(3) -0.4133(9) 0.030 Uiso 1 1 d R . . . .
C3 C 0.0321(3) -0.3622(2) -0.45077(7) 0.0197(5) Uani 1 1 d . . . . .
C4 C -0.0583(4) -0.4394(2) -0.48104(7) 0.0215(5) Uani 1 1 d . . . . .
H4 H -0.002(4) -0.439(3) -0.5053(9) 0.026 Uiso 1 1 d R . . . .
C5 C -0.2410(4) -0.5018(2) -0.47530(6) 0.0192(4) Uani 1 1 d . . . . .
C6 C -0.3615(4) -0.5652(2) -0.50900(7) 0.0250(5) Uani 1 1 d . . . . .
H6A H -0.284(5) -0.615(3) -0.5253(9) 0.030 Uiso 1 1 d R . . . .
H6B H -0.421(5) -0.496(3) -0.5254(9) 0.030 Uiso 1 1 d R . . . .
C7 C -0.5285(4) -0.6407(3) -0.48685(7) 0.0268(5) Uani 1 1 d . . . . .
H7A H -0.668(5) -0.634(3) -0.4982(9) 0.032 Uiso 1 1 d R . . . .
H7B H -0.492(5) -0.732(3) -0.4864(9) 0.032 Uiso 1 1 d R . . . .
C8 C -0.5189(3) -0.5869(2) -0.44435(7) 0.0200(4) Uani 1 1 d . . . . .
C9 C -0.6650(4) -0.6137(2) -0.41584(8) 0.0240(5) Uani 1 1 d . . . . .
H9 H -0.784(5) -0.662(3) -0.4213(8) 0.029 Uiso 1 1 d R . . . .
C10 C -0.6482(4) -0.5660(2) -0.37566(7) 0.0219(5) Uani 1 1 d . . . . .
C11 C -0.7665(4) -0.5232(2) -0.31308(7) 0.0276(5) Uani 1 1 d . . . . .
H11A H -0.799(5) -0.580(3) -0.2909(9) 0.033 Uiso 1 1 d R . . . .
H11B H -0.859(5) -0.451(3) -0.3137(9) 0.033 Uiso 1 1 d R . . . .
C12 C -0.5387(4) -0.4782(2) -0.31659(7) 0.0223(5) Uani 1 1 d . . . . .
H12 H -0.527(5) -0.388(3) -0.3099(8) 0.027 Uiso 1 1 d R . . . .
C13 C -0.3885(4) -0.5564(2) -0.29106(7) 0.0248(5) Uani 1 1 d . . . . .
C14 C -0.2830(4) -0.4974(2) -0.25916(7) 0.0288(5) Uani 1 1 d . . . . .
H14 H -0.305(5) -0.398(3) -0.2536(9) 0.035 Uiso 1 1 d R . . . .
C15 C -0.1538(4) -0.5684(3) -0.23398(8) 0.0342(6) Uani 1 1 d . . . . .
H15 H -0.086(5) -0.529(3) -0.2135(10) 0.041 Uiso 1 1 d R . . . .
C16 C -0.1262(5) -0.7003(3) -0.24035(9) 0.0365(6) Uani 1 1 d . . . . .
H16 H -0.036(5) -0.748(3) -0.2237(10) 0.044 Uiso 1 1 d R . . . .
C17 C -0.2299(5) -0.7596(3) -0.27215(9) 0.0408(7) Uani 1 1 d . . . . .
H17 H -0.215(6) -0.847(3) -0.2754(10) 0.049 Uiso 1 1 d R . . . .
C18 C -0.3584(5) -0.6887(3) -0.29747(9) 0.0335(6) Uani 1 1 d . . . . .
H18 H -0.427(5) -0.731(3) -0.3169(10) 0.040 Uiso 1 1 d R . . . .
C19 C -0.0135(3) -0.1059(2) -0.39612(6) 0.0193(4) Uani 1 1 d . . . . .
C20 C -0.2007(3) -0.0808(2) -0.41543(6) 0.0213(4) Uani 1 1 d . . . . .
H20 H -0.269(5) -0.146(3) -0.4285(8) 0.026 Uiso 1 1 d R . . . .
C21 C -0.2860(4) 0.0440(2) -0.41484(7) 0.0274(5) Uani 1 1 d . . . . .
H21 H -0.425(5) 0.059(3) -0.4285(9) 0.033 Uiso 1 1 d R . . . .
C22 C -0.1836(5) 0.1436(2) -0.39491(8) 0.0347(6) Uani 1 1 d . . . . .
H22 H -0.243(5) 0.227(3) -0.3956(9) 0.042 Uiso 1 1 d R . . . .
C23 C 0.0049(5) 0.1192(2) -0.37582(8) 0.0341(6) Uani 1 1 d . . . . .
H23 H 0.072(5) 0.191(3) -0.3631(10) 0.041 Uiso 1 1 d R . . . .
C24 C 0.0896(4) -0.0045(3) -0.37658(8) 0.0278(5) Uani 1 1 d . . . . .
H24 H 0.216(5) -0.019(3) -0.3634(9) 0.033 Uiso 1 1 d R . . . .
C25 C -0.3625(4) -0.1274(2) -0.31713(8) 0.0297(6) Uani 1 1 d . . . . .
H25A H -0.223(3) -0.0819(16) -0.3248(4) 0.045 Uiso 1 1 calc GR . . . .
H25B H -0.347(3) -0.1711(8) -0.2888(5) 0.045 Uiso 1 1 calc GR . . . .
H25C H -0.482(3) -0.0590(16) -0.3161(4) 0.045 Uiso 1 1 calc GR . . . .

loop_
_atom_site_aniso_label
_atom_site_aniso_U_11
_atom_site_aniso_U_22
_atom_site_aniso_U_33
_atom_site_aniso_U_23
_atom_site_aniso_U_13
_atom_site_aniso_U_12
Ni 0.01730(17) 0.01624(17) 0.01568(17) 0.00072(14) 0.00128(14) -0.00378(14)
O1 0.0176(8) 0.0354(9) 0.0263(8) 0.0052(7) 0.0033(7) -0.0048(7)
O2 0.0296(9) 0.0278(8) 0.0299(8) -0.0059(7) 0.0114(7) -0.0122(8)
O3 0.0249(8) 0.0294(8) 0.0239(8) -0.0013(6) 0.0000(7) -0.0061(7)
O4 0.0304(9) 0.0266(9) 0.0306(10) -0.0037(7) -0.0004(8) 0.0003(7)
N1 0.0177(9) 0.0171(9) 0.0193(9) 0.0025(7) -0.0009(7) -0.0019(7)
N2 0.0169(9) 0.0160(8) 0.0173(9) 0.0022(7) 0.0010(7) 0.0006(7)
N3 0.0246(10) 0.0166(9) 0.0175(9) -0.0005(7) 0.0028(8) -0.0048(8)
C1 0.0155(10) 0.0239(11) 0.0226(12) 0.0059(9) -0.0037(9) -0.0057(8)
C2 0.0172(11) 0.0263(11) 0.0320(12) 0.0053(10) -0.0005(10) -0.0028(10)
C3 0.0136(10) 0.0222(11) 0.0232(11) 0.0079(9) 0.0016(8) 0.0015(9)
C4 0.0205(10) 0.0263(12) 0.0176(11) 0.0016(9) 0.0047(8) 0.0028(9)
C5 0.0219(11) 0.0176(9) 0.0181(10) 0.0010(8) 0.0009(9) 0.0065(9)
C6 0.0273(11) 0.0290(12) 0.0188(11) -0.0028(10) -0.0003(9) 0.0013(10)
C7 0.0284(13) 0.0287(13) 0.0232(12) -0.0049(10) -0.0009(10) -0.0036(10)
C8 0.0216(10) 0.0161(10) 0.0223(11) -0.0003(9) -0.0023(9) 0.0012(9)
C9 0.0240(12) 0.0206(11) 0.0274(12) -0.0037(9) 0.0012(10) -0.0076(9)
C10 0.0245(11) 0.0163(10) 0.0248(11) 0.0005(9) 0.0064(9) -0.0032(9)
C11 0.0314(13) 0.0263(11) 0.0250(12) -0.0046(9) 0.0100(11) -0.0080(11)
C12 0.0291(13) 0.0183(11) 0.0194(11) -0.0023(9) 0.0068(9) -0.0042(10)
C13 0.0317(13) 0.0246(12) 0.0181(11) 0.0032(9) 0.0091(10) -0.0032(10)
C14 0.0345(13) 0.0306(12) 0.0212(11) -0.0003(9) 0.0066(11) -0.0064(11)
C15 0.0309(13) 0.0460(16) 0.0257(13) 0.0035(12) 0.0031(10) -0.0065(13)
C16 0.0331(14) 0.0432(16) 0.0334(14) 0.0164(13) 0.0051(12) -0.0010(13)
C17 0.0503(18) 0.0276(13) 0.0446(16) 0.0077(11) 0.0040(14) 0.0015(14)
C18 0.0473(17) 0.0242(12) 0.0289(14) -0.0011(11) -0.0008(12) -0.0027(12)
C19 0.0212(10) 0.0207(10) 0.0162(10) 0.0033(8) 0.0017(9) -0.0057(8)
C20 0.0225(10) 0.0212(10) 0.0201(10) 0.0001(9) 0.0005(8) -0.0052(10)
C21 0.0320(13) 0.0254(11) 0.0248(11) 0.0029(9) 0.0026(11) 0.0025(10)
C22 0.0533(17) 0.0203(11) 0.0306(13) 0.0007(10) 0.0102(13) -0.0008(11)
C23 0.0532(17) 0.0232(13) 0.0257(12) -0.0035(10) 0.0033(13) -0.0164(12)
C24 0.0302(13) 0.0306(13) 0.0225(12) 0.0027(10) -0.0028(10) -0.0131(11)
C25 0.0335(14) 0.0277(12) 0.0278(13) -0.0072(10) 0.0011(11) -0.0023(10)

_geom_special_details            
;
 All esds (except the esd in the dihedral angle between two l.s. planes)
 are estimated using the full covariance matrix.  The cell esds are taken
 into account individually in the estimation of esds in distances, angles
 and torsion angles; correlations between esds in cell parameters are only
 used when they are defined by crystal symmetry.  An approximate (isotropic)
 treatment of cell esds is used for estimating esds involving l.s. planes.
;
loop_
_geom_bond_atom_site_label_1
_geom_bond_atom_site_label_2
_geom_bond_distance
_geom_bond_site_symmetry_2
_geom_bond_publ_flag
Ni O3 1.8497(16) . ?
Ni N1 1.8927(19) . ?
Ni N2 1.9246(19) . ?
Ni N3 1.8948(19) . ?
O1 C2 1.447(3) . ?
O1 C3 1.355(3) . ?
O2 C10 1.354(3) . ?
O2 C11 1.451(3) . ?
O3 O4 1.513(2) . ?
O4 C25 1.398(3) . ?
N1 C1 1.481(3) . ?
N1 C3 1.303(3) . ?
N2 C5 1.377(3) . ?
N2 C8 1.370(3) . ?
N3 C10 1.298(3) . ?
N3 C12 1.491(3) . ?
C1 H1 0.95(3) . ?
C1 C2 1.530(3) . ?
C1 C19 1.519(3) . ?
C2 H2A 0.95(3) . ?
C2 H2B 0.99(3) . ?
C3 C4 1.401(3) . ?
C4 H4 0.88(3) . ?
C4 C5 1.351(3) . ?
C5 C6 1.502(3) . ?
C6 H6A 0.89(3) . ?
C6 H6B 0.97(3) . ?
C6 C7 1.512(4) . ?
C7 H7A 0.97(3) . ?
C7 H7B 0.97(3) . ?
C7 C8 1.506(3) . ?
C8 C9 1.355(3) . ?
C9 H9 0.93(3) . ?
C9 C10 1.415(3) . ?
C11 H11A 0.96(3) . ?
C11 H11B 0.95(3) . ?
C11 C12 1.538(4) . ?
C12 H12 0.96(3) . ?
C12 C13 1.512(4) . ?
C13 C14 1.390(4) . ?
C13 C18 1.394(4) . ?
C14 H14 1.05(3) . ?
C14 C15 1.383(4) . ?
C15 H15 0.90(3) . ?
C15 C16 1.388(4) . ?
C16 H16 0.94(3) . ?
C16 C17 1.383(5) . ?
C17 H17 0.91(3) . ?
C17 C18 1.382(4) . ?
C18 H18 0.89(3) . ?
C19 C20 1.384(3) . ?
C19 C24 1.395(3) . ?
C20 H20 0.91(3) . ?
C20 C21 1.399(3) . ?
C21 H21 1.01(3) . ?
C21 C22 1.385(4) . ?
C22 H22 0.94(3) . ?
C22 C23 1.386(4) . ?
C23 H23 0.95(3) . ?
C23 C24 1.387(4) . ?
C24 H24 0.93(3) . ?
C25 H25A 1.041(18) . ?
C25 H25B 1.041(18) . ?
C25 H25C 1.041(18) . ?

loop_
_geom_angle_atom_site_label_1
_geom_angle_atom_site_label_2
_geom_angle_atom_site_label_3
_geom_angle
_geom_angle_site_symmetry_1
_geom_angle_site_symmetry_3
_geom_angle_publ_flag
O3 Ni N1 87.57(8) . . ?
O3 Ni N2 173.91(8) . . ?
O3 Ni N3 87.96(8) . . ?
N1 Ni N2 92.43(8) . . ?
N1 Ni N3 174.55(8) . . ?
N3 Ni N2 92.35(8) . . ?
C3 O1 C2 105.61(18) . . ?
C10 O2 C11 105.92(18) . . ?
O4 O3 Ni 102.51(11) . . ?
C25 O4 O3 104.97(17) . . ?
C1 N1 Ni 125.58(15) . . ?
C3 N1 Ni 127.01(16) . . ?
C3 N1 C1 107.32(19) . . ?
C5 N2 Ni 125.36(15) . . ?
C8 N2 Ni 125.54(15) . . ?
C8 N2 C5 108.81(18) . . ?
C10 N3 Ni 127.01(16) . . ?
C10 N3 C12 107.83(19) . . ?
C12 N3 Ni 125.14(15) . . ?
N1 C1 H1 109.8(17) . . ?
N1 C1 C2 101.69(19) . . ?
N1 C1 C19 113.09(17) . . ?
C2 C1 H1 109.2(17) . . ?
C19 C1 H1 110.9(17) . . ?
C19 C1 C2 111.77(18) . . ?
O1 C2 C1 104.13(19) . . ?
O1 C2 H2A 109.5(17) . . ?
O1 C2 H2B 107.2(17) . . ?
C1 C2 H2A 112.7(18) . . ?
C1 C2 H2B 115.4(17) . . ?
H2A C2 H2B 108(2) . . ?
O1 C3 C4 116.9(2) . . ?
N1 C3 O1 115.9(2) . . ?
N1 C3 C4 127.1(2) . . ?
C3 C4 H4 118.3(19) . . ?
C5 C4 C3 122.0(2) . . ?
C5 C4 H4 119.2(19) . . ?
N2 C5 C6 111.1(2) . . ?
C4 C5 N2 125.4(2) . . ?
C4 C5 C6 123.4(2) . . ?
C5 C6 H6A 114(2) . . ?
C5 C6 H6B 107.0(18) . . ?
C5 C6 C7 103.46(19) . . ?
H6A C6 H6B 108(2) . . ?
C7 C6 H6A 113.0(19) . . ?
C7 C6 H6B 111.5(18) . . ?
C6 C7 H7A 115.5(18) . . ?
C6 C7 H7B 109.6(19) . . ?
H7A C7 H7B 107(2) . . ?
C8 C7 C6 103.3(2) . . ?
C8 C7 H7A 111.5(18) . . ?
C8 C7 H7B 109.4(17) . . ?
N2 C8 C7 111.40(19) . . ?
C9 C8 N2 125.9(2) . . ?
C9 C8 C7 122.7(2) . . ?
C8 C9 H9 122.9(18) . . ?
C8 C9 C10 121.6(2) . . ?
C10 C9 H9 115.5(18) . . ?
O2 C10 C9 116.9(2) . . ?
N3 C10 O2 116.1(2) . . ?
N3 C10 C9 127.0(2) . . ?
O2 C11 H11A 105.3(18) . . ?
O2 C11 H11B 108.3(18) . . ?
O2 C11 C12 104.34(19) . . ?
H11A C11 H11B 111(2) . . ?
C12 C11 H11A 116.4(19) . . ?
C12 C11 H11B 110.8(18) . . ?
N3 C12 C11 101.45(19) . . ?
N3 C12 H12 108.6(17) . . ?
N3 C12 C13 112.26(19) . . ?
C11 C12 H12 110.4(18) . . ?
C13 C12 C11 113.8(2) . . ?
C13 C12 H12 110.0(18) . . ?
C14 C13 C12 119.8(2) . . ?
C14 C13 C18 118.4(2) . . ?
C18 C13 C12 121.8(2) . . ?
C13 C14 H14 119.7(17) . . ?
C15 C14 C13 120.8(2) . . ?
C15 C14 H14 119.4(17) . . ?
C14 C15 H15 120(2) . . ?
C14 C15 C16 120.4(3) . . ?
C16 C15 H15 119(2) . . ?
C15 C16 H16 121(2) . . ?
C17 C16 C15 119.1(3) . . ?
C17 C16 H16 120(2) . . ?
C16 C17 H17 118(2) . . ?
C18 C17 C16 120.6(3) . . ?
C18 C17 H17 121(2) . . ?
C13 C18 H18 121(2) . . ?
C17 C18 C13 120.6(3) . . ?
C17 C18 H18 118(2) . . ?
C20 C19 C1 123.5(2) . . ?
C20 C19 C24 118.9(2) . . ?
C24 C19 C1 117.6(2) . . ?
C19 C20 H20 119.7(17) . . ?
C19 C20 C21 120.4(2) . . ?
C21 C20 H20 119.9(17) . . ?
C20 C21 H21 118.6(17) . . ?
C22 C21 C20 120.2(2) . . ?
C22 C21 H21 121.1(17) . . ?
C21 C22 H22 118(2) . . ?
C21 C22 C23 119.6(2) . . ?
C23 C22 H22 122(2) . . ?
C22 C23 H23 117(2) . . ?
C22 C23 C24 120.1(2) . . ?
C24 C23 H23 123(2) . . ?
C19 C24 H24 120.3(18) . . ?
C23 C24 C19 120.8(2) . . ?
C23 C24 H24 118.9(18) . . ?
O4 C25 H25A 109.5 . . ?
O4 C25 H25B 109.5 . . ?
O4 C25 H25C 109.5 . . ?
H25A C25 H25B 109.5 . . ?
H25A C25 H25C 109.5 . . ?
H25B C25 H25C 109.5 . . ?

loop_
_geom_torsion_atom_site_label_1
_geom_torsion_atom_site_label_2
_geom_torsion_atom_site_label_3
_geom_torsion_atom_site_label_4
_geom_torsion
_geom_torsion_site_symmetry_1
_geom_torsion_site_symmetry_2
_geom_torsion_site_symmetry_3
_geom_torsion_site_symmetry_4
_geom_torsion_publ_flag
Ni O3 O4 C25 -170.27(15) . . . . ?
Ni N1 C1 C2 165.65(15) . . . . ?
Ni N1 C1 C19 -74.4(2) . . . . ?
Ni N1 C3 O1 -177.40(15) . . . . ?
Ni N1 C3 C4 5.2(3) . . . . ?
Ni N2 C5 C4 9.1(3) . . . . ?
Ni N2 C5 C6 -168.17(15) . . . . ?
Ni N2 C8 C7 177.65(16) . . . . ?
Ni N2 C8 C9 -3.1(3) . . . . ?
Ni N3 C10 O2 -174.46(15) . . . . ?
Ni N3 C10 C9 6.7(4) . . . . ?
Ni N3 C12 C11 163.36(15) . . . . ?
Ni N3 C12 C13 -74.8(2) . . . . ?
O1 C3 C4 C5 -176.5(2) . . . . ?
O2 C11 C12 N3 20.2(2) . . . . ?
O2 C11 C12 C13 -100.6(2) . . . . ?
O3 Ni N1 C1 -1.53(17) . . . . ?
O3 Ni N1 C3 -177.5(2) . . . . ?
O3 Ni N3 C10 165.5(2) . . . . ?
O3 Ni N3 C12 -12.58(19) . . . . ?
N1 Ni O3 O4 111.25(12) . . . . ?
N1 C1 C2 O1 22.5(2) . . . . ?
N1 C1 C19 C20 -6.7(3) . . . . ?
N1 C1 C19 C24 175.1(2) . . . . ?
N1 C3 C4 C5 0.9(4) . . . . ?
N2 Ni N1 C1 172.37(17) . . . . ?
N2 Ni N1 C3 -3.6(2) . . . . ?
N2 Ni N3 C10 -8.4(2) . . . . ?
N2 Ni N3 C12 173.51(18) . . . . ?
N2 C5 C6 C7 -12.5(2) . . . . ?
N2 C8 C9 C10 -1.7(4) . . . . ?
N3 Ni O3 O4 -71.88(12) . . . . ?
N3 C12 C13 C14 130.3(2) . . . . ?
N3 C12 C13 C18 -52.4(3) . . . . ?
C1 N1 C3 O1 6.0(3) . . . . ?
C1 N1 C3 C4 -171.4(2) . . . . ?
C1 C19 C20 C21 -179.0(2) . . . . ?
C1 C19 C24 C23 179.4(2) . . . . ?
C2 O1 C3 N1 9.5(3) . . . . ?
C2 O1 C3 C4 -172.9(2) . . . . ?
C2 C1 C19 C20 107.3(2) . . . . ?
C2 C1 C19 C24 -70.9(3) . . . . ?
C3 O1 C2 C1 -19.9(2) . . . . ?
C3 N1 C1 C2 -17.7(2) . . . . ?
C3 N1 C1 C19 102.3(2) . . . . ?
C3 C4 C5 N2 -8.3(4) . . . . ?
C3 C4 C5 C6 168.6(2) . . . . ?
C4 C5 C6 C7 170.1(2) . . . . ?
C5 N2 C8 C7 3.6(2) . . . . ?
C5 N2 C8 C9 -177.1(2) . . . . ?
C5 C6 C7 C8 13.4(2) . . . . ?
C6 C7 C8 N2 -11.2(3) . . . . ?
C6 C7 C8 C9 169.5(2) . . . . ?
C7 C8 C9 C10 177.5(2) . . . . ?
C8 N2 C5 C4 -176.9(2) . . . . ?
C8 N2 C5 C6 5.8(2) . . . . ?
C8 C9 C10 O2 -179.0(2) . . . . ?
C8 C9 C10 N3 -0.1(4) . . . . ?
C10 O2 C11 C12 -18.8(2) . . . . ?
C10 N3 C12 C11 -15.0(2) . . . . ?
C10 N3 C12 C13 106.8(2) . . . . ?
C11 O2 C10 N3 10.0(3) . . . . ?
C11 O2 C10 C9 -171.0(2) . . . . ?
C11 C12 C13 C14 -115.2(2) . . . . ?
C11 C12 C13 C18 62.1(3) . . . . ?
C12 N3 C10 O2 3.9(3) . . . . ?
C12 N3 C10 C9 -175.0(2) . . . . ?
C12 C13 C14 C15 176.4(2) . . . . ?
C12 C13 C18 C17 -176.0(3) . . . . ?
C13 C14 C15 C16 0.4(4) . . . . ?
C14 C13 C18 C17 1.3(4) . . . . ?
C14 C15 C16 C17 -0.1(4) . . . . ?
C15 C16 C17 C18 0.4(5) . . . . ?
C16 C17 C18 C13 -1.0(5) . . . . ?
C18 C13 C14 C15 -1.0(4) . . . . ?
C19 C1 C2 O1 -98.4(2) . . . . ?
C19 C20 C21 C22 0.0(4) . . . . ?
C20 C19 C24 C23 1.1(4) . . . . ?
C20 C21 C22 C23 0.5(4) . . . . ?
C21 C22 C23 C24 -0.2(4) . . . . ?
C22 C23 C24 C19 -0.6(4) . . . . ?
C24 C19 C20 C21 -0.8(3) . . . . ?

_iucr_refine_instructions_details 
;
    ga_cr79.res created by SHELXL-2014/7

TITL ga_cr79 - #2505 - in P2(1)2(1)2(1) - superflip - nova
CELL 1.54184 6.416346 10.315269 32.923275 90 90 90
ZERR 4 0.00007 0.000113 0.000472 0 0 0
LATT -1
SYMM 0.5-X,-Y,0.5+Z
SYMM 0.5+X,0.5-Y,-Z
SYMM -X,0.5+Y,0.5-Z
SFAC C H N Ni O
UNIT 100 100 12 4 16

L.S. 10
PLAN  25
SIZE 0.1 0.1 0.1
TEMP -153.25
BOND $H
CONF
HTAB
MORE -1
fmap 2
acta
REM <olex2.extras>
REM <HklSrc "%./ga_cr79.hkl">
REM </olex2.extras>

WGHT    0.025100    0.867400
FVAR       6.17047
NI    4   -0.276526   -0.418162   -0.390072    11.00000    0.01730    0.01624 =
         0.01568    0.00072    0.00128   -0.00378
O1    5    0.209844   -0.298616   -0.460671    11.00000    0.01764    0.03543 =
         0.02629    0.00525    0.00331   -0.00477
O2    5   -0.800894   -0.600087   -0.349371    11.00000    0.02956    0.02780 =
         0.02985   -0.00594    0.01139   -0.01224
O3    5   -0.227372   -0.314644   -0.345207    11.00000    0.02488    0.02938 =
         0.02392   -0.00132    0.00005   -0.00606
O4    5   -0.409715   -0.221642   -0.346213    11.00000    0.03041    0.02664 =
         0.03064   -0.00374   -0.00045    0.00027
N1    3   -0.039791   -0.340903   -0.414370    11.00000    0.01772    0.01712 =
         0.01928    0.00246   -0.00092   -0.00187
N2    3   -0.345905   -0.511145   -0.438914    11.00000    0.01695    0.01596 =
         0.01732    0.00221    0.00096    0.00065
N3    3   -0.499960   -0.494295   -0.360969    11.00000    0.02464    0.01656 =
         0.01752   -0.00050    0.00285   -0.00477
C1    1    0.090702   -0.238141   -0.395931    11.00000    0.01553    0.02389 =
         0.02258    0.00593   -0.00369   -0.00572
H1    2    0.129389   -0.262456   -0.369152    11.00000   -1.20000
C2    1    0.283534   -0.240977   -0.423249    11.00000    0.01721    0.02629 =
         0.03203    0.00526   -0.00052   -0.00276
H2A   2    0.337221   -0.156597   -0.428685    11.00000   -1.20000
H2B   2    0.400354   -0.295177   -0.413332    11.00000   -1.20000
C3    1    0.032114   -0.362221   -0.450774    11.00000    0.01356    0.02221 =
         0.02324    0.00789    0.00155    0.00148
C4    1   -0.058255   -0.439400   -0.481040    11.00000    0.02052    0.02626 =
         0.01764    0.00162    0.00468    0.00277
H4    2   -0.001654   -0.439000   -0.505342    11.00000   -1.20000
C5    1   -0.240994   -0.501790   -0.475296    11.00000    0.02193    0.01757 =
         0.01813    0.00103    0.00094    0.00646
C6    1   -0.361538   -0.565182   -0.509004    11.00000    0.02729    0.02901 =
         0.01876   -0.00278   -0.00025    0.00130
H6A   2   -0.283986   -0.614549   -0.525269    11.00000   -1.20000
H6B   2   -0.421201   -0.496047   -0.525372    11.00000   -1.20000
C7    1   -0.528515   -0.640726   -0.486852    11.00000    0.02840    0.02871 =
         0.02324   -0.00485   -0.00086   -0.00356
H7A   2   -0.668318   -0.633798   -0.498182    11.00000   -1.20000
H7B   2   -0.491816   -0.732225   -0.486393    11.00000   -1.20000
C8    1   -0.518923   -0.586946   -0.444354    11.00000    0.02156    0.01611 =
         0.02233   -0.00025   -0.00234    0.00125
C9    1   -0.665016   -0.613682   -0.415836    11.00000    0.02400    0.02061 =
         0.02741   -0.00366    0.00123   -0.00759
H9    2   -0.783520   -0.662367   -0.421266    11.00000   -1.20000
C10   1   -0.648207   -0.565980   -0.375663    11.00000    0.02446    0.01630 =
         0.02481    0.00051    0.00638   -0.00316
C11   1   -0.766495   -0.523211   -0.313083    11.00000    0.03137    0.02632 =
         0.02497   -0.00464    0.00997   -0.00803
H11A  2   -0.798520   -0.579667   -0.290858    11.00000   -1.20000
H11B  2   -0.859079   -0.451007   -0.313703    11.00000   -1.20000
C12   1   -0.538739   -0.478208   -0.316590    11.00000    0.02906    0.01830 =
         0.01943   -0.00227    0.00677   -0.00421
H12   2   -0.527294   -0.387821   -0.309928    11.00000   -1.20000
C13   1   -0.388538   -0.556438   -0.291061    11.00000    0.03173    0.02464 =
         0.01813    0.00317    0.00909   -0.00322
C14   1   -0.283047   -0.497372   -0.259159    11.00000    0.03454    0.03059 =
         0.02119   -0.00031    0.00656   -0.00636
H14   2   -0.304701   -0.398028   -0.253576    11.00000   -1.20000
C15   1   -0.153800   -0.568437   -0.233978    11.00000    0.03092    0.04600 =
         0.02566    0.00348    0.00307   -0.00646
H15   2   -0.085609   -0.529453   -0.213469    11.00000   -1.20000
C16   1   -0.126203   -0.700319   -0.240349    11.00000    0.03307    0.04320 =
         0.03337    0.01639    0.00512   -0.00100
H16   2   -0.035730   -0.748441   -0.223657    11.00000   -1.20000
C17   1   -0.229855   -0.759613   -0.272146    11.00000    0.05030    0.02756 =
         0.04458    0.00770    0.00397    0.00153
H17   2   -0.214889   -0.846583   -0.275438    11.00000   -1.20000
C18   1   -0.358379   -0.688710   -0.297467    11.00000    0.04728    0.02420 =
         0.02894   -0.00110   -0.00076   -0.00270
H18   2   -0.427216   -0.730996   -0.316900    11.00000   -1.20000
C19   1   -0.013502   -0.105940   -0.396118    11.00000    0.02121    0.02066 =
         0.01617    0.00328    0.00174   -0.00566
C20   1   -0.200736   -0.080771   -0.415428    11.00000    0.02246    0.02123 =
         0.02010    0.00013    0.00052   -0.00516
H20   2   -0.269328   -0.146303   -0.428476    11.00000   -1.20000
C21   1   -0.286026    0.044046   -0.414836    11.00000    0.03199    0.02540 =
         0.02481    0.00291    0.00258    0.00253
H21   2   -0.424927    0.058927   -0.428504    11.00000   -1.20000
C22   1   -0.183574    0.143639   -0.394913    11.00000    0.05329    0.02030 =
         0.03058    0.00070    0.01016   -0.00078
H22   2   -0.242744    0.226831   -0.395600    11.00000   -1.20000
C23   1    0.004883    0.119229   -0.375818    11.00000    0.05322    0.02322 =
         0.02573   -0.00353    0.00329   -0.01636
H23   2    0.071899    0.190926   -0.363090    11.00000   -1.20000
C24   1    0.089600   -0.004480   -0.376582    11.00000    0.03023    0.03058 =
         0.02253    0.00275   -0.00284   -0.01306
H24   2    0.216321   -0.019339   -0.363383    11.00000   -1.20000
C25   1   -0.362501   -0.127411   -0.317131    11.00000    0.03352    0.02766 =
         0.02782   -0.00721    0.00107   -0.00229
AFIX 138
H25A  2   -0.223107   -0.081894   -0.324815    11.00000   -1.50000
H25B  2   -0.347448   -0.171110   -0.288770    11.00000   -1.50000
H25C  2   -0.481768   -0.059020   -0.316141    11.00000   -1.50000
AFIX   0
HKLF 4

REM  ga_cr79 - #2505 - in P2(1)2(1)2(1) - superflip - nova
REM R1 =  0.0228 for    4156 Fo > 4sig(Fo)  and  0.0229 for all    4182 data
REM    366 parameters refined using      0 restraints

END

WGHT      0.0249      0.8688

REM Instructions for potential hydrogen bonds
EQIV $1 x+1, y, z
HTAB C2 O4_$1
HTAB C12 O4

REM Highest difference peak  0.394,  deepest hole -0.229,  1-sigma level  0.037
Q1    1  -0.5403 -0.1451 -0.3403  11.00000  0.05    0.39
Q2    1  -0.1240 -0.3642 -0.3406  11.00000  0.05    0.27
Q3    1  -0.1321 -0.0910 -0.3943  11.00000  0.05    0.16
Q4    1  -0.5398 -0.5979 -0.4666  11.00000  0.05    0.15
Q5    1   0.0728  0.0609 -0.3868  11.00000  0.05    0.15
Q6    1  -0.2909 -0.5324 -0.4925  11.00000  0.05    0.15
Q7    1  -0.4541 -0.5964 -0.4996  11.00000  0.05    0.15
Q8    1  -0.5996 -0.5822 -0.4317  11.00000  0.05    0.14
Q9    1  -0.1821 -0.4473 -0.4806  11.00000  0.05    0.14
Q10   1  -0.6489 -0.5037 -0.3174  11.00000  0.05    0.13
Q11   1  -0.3636 -0.6179 -0.2945  11.00000  0.05    0.13
Q12   1  -0.2318 -0.0161 -0.4130  11.00000  0.05    0.13
Q13   1   0.0362 -0.0562 -0.3896  11.00000  0.05    0.13
Q14   1  -0.2963 -0.5275 -0.2798  11.00000  0.05    0.12
Q15   1  -0.7217 -0.5802 -0.3643  11.00000  0.05    0.12
Q16   1  -0.4483 -0.5209 -0.3023  11.00000  0.05    0.12
Q17   1  -0.2938 -0.4945 -0.4557  11.00000  0.05    0.12
Q18   1   0.0358 -0.1744 -0.3943  11.00000  0.05    0.12
Q19   1  -0.2827 -0.4794 -0.4243  11.00000  0.05    0.12
Q20   1   0.0124 -0.2883 -0.4015  11.00000  0.05    0.12
Q21   1  -0.0343 -0.3341 -0.5158  11.00000  0.05    0.12
Q22   1  -0.7899 -0.5631 -0.3319  11.00000  0.05    0.12
Q23   1  -0.6456 -0.5993 -0.3958  11.00000  0.05    0.11
Q24   1  -0.3656  0.1371 -0.4002  11.00000  0.05    0.11
Q25   1  -0.1500 -0.3628 -0.4089  11.00000  0.05    0.11
;
_shelx_res_checksum              19850
loop_
_exptl_crystal_face_index_h
_exptl_crystal_face_index_k
_exptl_crystal_face_index_l
_exptl_crystal_face_perp_dist
_exptl_oxdiff_crystal_face_indexfrac_h
_exptl_oxdiff_crystal_face_indexfrac_k
_exptl_oxdiff_crystal_face_indexfrac_l
_exptl_oxdiff_crystal_face_x
_exptl_oxdiff_crystal_face_y
_exptl_oxdiff_crystal_face_z
-3 -1 15 0.0323 -3.0012 -1.0008 15.0011 0.1200 -0.4059 -0.9248
3 -3 10 0.0870 2.9996 -3.0001 10.0059 -0.2674 0.8847 -0.2896
-3 3 -10 0.0870 -2.9996 3.0001 -10.0059 0.2674 -0.8847 0.2896
3 1 -15 0.0264 3.0012 1.0008 -15.0011 -0.1200 0.4059 0.9248
0 6 10 0.0162 -0.0017 5.9979 9.9992 1.0032 0.0615 -0.1077
0 -6 -10 0.0212 0.0017 -5.9979 -9.9992 -1.0032 -0.0615 0.1077

_olex2_submission_special_instructions 'No special instructions were received'
_cell_oxdiff_length_a            6.41717(8)
_cell_oxdiff_length_b            10.31369(12)
_cell_oxdiff_length_c            32.9241(5)
_cell_oxdiff_angle_alpha         90.0172(11)
_cell_oxdiff_angle_beta          89.9810(11)
_cell_oxdiff_angle_gamma         90.0071(10)
_cell_oxdiff_volume              2179.07(5)
_cell_oxdiff_measurement_reflns_used 38779
_diffrn_measurement_specimen_support 'polyimid foil'
####################################################################### 
# 
# This file contains crystal structure data downloaded from the 
# Cambridge Structural Database (CSD) hosted by the Cambridge 
# Crystallographic Data Centre (CCDC).
# 
# Full information about CCDC data access policies and citation 
# guidelines are available at http://www.ccdc.cam.ac.uk/access/V1 
# 
# Audit and citation data items may have been added by the CCDC. 
# Please retain this information to preserve the provenance of 
# this file and to allow appropriate attribution of the data. 
# 
#######################################################################

data_ga_cr80
_database_code_depnum_ccdc_archive 'CCDC 1439106'
_audit_update_record             
;
2015-11-26 deposited with the CCDC.
2016-02-11 downloaded from the CCDC.
;
_audit_creation_date             
;
'Thu Aug 13 16:25:51 2015'
;

_audit_block_code                ga_cr80
_audit_block_refno               2507
_audit_block_usercomment         'cr1264, irregular, red'


_audit_creation_method           
;
Olex2 1.2
(compiled 2015.09.30 svn.r3233 for OlexSys, GUI svn.r5103)
;
_chemical_name_systematic        ?
_chemical_name_common            ?
_chemical_formula_moiety         'C25 H23 N3 Ni O4'
_chemical_formula_sum            'C25 H23 N3 Ni O4'
_chemical_formula_weight         488.17
_symmetry_cell_setting           orthorhombic
_symmetry_space_group_name_h-m   'P 21 21 21'
_symmetry_int_tables_number      19
_chemical_absolute_configuration ad
_chemical_melting_point          ?
_exptl_crystal_description       irregular
_exptl_crystal_colour            red
_diffrn_ambient_temperature      120(1)
_chemical_oxdiff_formula         'C23 H25 N3 Ni O4'
_chemical_oxdiff_usercomment     'cr1264, irregular, red'
loop_
_atom_type_symbol
_atom_type_description
_atom_type_scat_dispersion_real
_atom_type_scat_dispersion_imag
_atom_type_scat_source
C C 0.0181 0.0091 'International Tables Vol C Tables 4.2.6.8 and 6.1.1.4'
H H 0.0000 0.0000 'International Tables Vol C Tables 4.2.6.8 and 6.1.1.4'
N N 0.0311 0.0180 'International Tables Vol C Tables 4.2.6.8 and 6.1.1.4'
Ni Ni -3.0029 0.5091 'International Tables Vol C Tables 4.2.6.8 and 6.1.1.4'
O O 0.0492 0.0322 'International Tables Vol C Tables 4.2.6.8 and 6.1.1.4'

_shelx_space_group_comment       
;
The symmetry employed for this shelxl refinement is uniquely defined
by the following loop, which should always be used as a source of
symmetry information in preference to the above space-group names.
They are only intended as comments.
;
_space_group_crystal_system      orthorhombic
_space_group_IT_number           19
_space_group_name_H-M_alt        'P 21 21 21'

_space_group_name_Hall           'P 2ac 2ab'
loop_
_symmetry_equiv_pos_as_xyz
'x, y, z'
'-x+1/2, -y, z+1/2'
'x+1/2, -y+1/2, -z'
'-x, y+1/2, -z+1/2'

_cell_length_a                   10.14890(6)
_cell_length_b                   12.08020(7)
_cell_length_c                   17.62895(14)
_cell_angle_alpha                90
_cell_angle_beta                 90
_cell_angle_gamma                90
_cell_volume                     2161.32(2)
_cell_formula_units_Z            4
_cell_measurement_reflns_used    63665
_cell_measurement_temperature    120(1)
_cell_measurement_theta_max      70.6290
_cell_measurement_theta_min      4.4230
_shelx_estimated_absorpt_T_max   0.642
_shelx_estimated_absorpt_T_min   0.642
_exptl_absorpt_coefficient_mu    1.621
_exptl_absorpt_correction_T_max  1.00000
_exptl_absorpt_correction_T_min  0.86167
_exptl_absorpt_correction_type   multi-scan
_exptl_absorpt_process_details   
;
CrysAlisPro, Agilent Technologies,
Version 1.171.37.35h (release 09-02-2015 CrysAlis171 .NET)
(compiled Feb  9 2015,16:26:32)
Empirical absorption correction using spherical harmonics,
 implemented in SCALE3 ABSPACK scaling algorithm.
Empirical absorption correction using spherical harmonics,
 implemented in SCALE3 ABSPACK scaling algorithm.
;
_exptl_absorpt_special_details   ?
_exptl_crystal_colour_primary    red
_exptl_crystal_density_diffrn    1.500
_exptl_crystal_density_meas      ?
_exptl_crystal_density_method    ?
_exptl_crystal_F_000             1016
_exptl_crystal_size_max          0.116
_exptl_crystal_size_mid          0.108
_exptl_crystal_size_min          0.053
_exptl_transmission_factor_max   ?
_exptl_transmission_factor_min   ?
_diffrn_reflns_av_R_equivalents  0.0451
_diffrn_reflns_av_unetI/netI     0.0115
_diffrn_reflns_Laue_measured_fraction_full 1.000
_diffrn_reflns_Laue_measured_fraction_max 0.997
_diffrn_reflns_limit_h_max       12
_diffrn_reflns_limit_h_min       -12
_diffrn_reflns_limit_k_max       14
_diffrn_reflns_limit_k_min       -14
_diffrn_reflns_limit_l_max       19
_diffrn_reflns_limit_l_min       -21
_diffrn_reflns_number            109930
_diffrn_reflns_point_group_measured_fraction_full 1.000
_diffrn_reflns_point_group_measured_fraction_max 0.995
_diffrn_reflns_theta_full        67.684
_diffrn_reflns_theta_max         70.849
_diffrn_reflns_theta_min         4.437
_diffrn_ambient_environment      'perfluoro polyether oil / N~2~'
_diffrn_detector                 'CCD plate'
_diffrn_detector_area_resol_mean 7.9621
_diffrn_detector_type            Eos
_diffrn_measured_fraction_theta_full 1.000
_diffrn_measured_fraction_theta_max 0.997
_diffrn_measurement_details      
;
#__ type_ start__ end____ width___ exp.time_
  1 omega   40.00   68.00   1.0000    1.0000
omega____ theta____ kappa____ phi______ frames
    -        0.0000   38.0000  -30.0000 28

#__ type_ start__ end____ width___ exp.time_
  2 omega   -6.00   24.00   1.0000    1.0000
omega____ theta____ kappa____ phi______ frames
    -        0.0000  -38.0000 -180.0000 30

#__ type_ start__ end____ width___ exp.time_
  3 omega  -23.00   21.00   1.0000    1.0000
omega____ theta____ kappa____ phi______ frames
    -        0.0000  -57.0000  120.0000 44

#__ type_ start__ end____ width___ exp.time_
  4 omega  -69.00  -23.00   1.0000    1.0000
omega____ theta____ kappa____ phi______ frames
    -        0.0000  -38.0000 -180.0000 46

#__ type_ start__ end____ width___ exp.time_
  5 omega   11.00   65.00   1.0000    1.0000
omega____ theta____ kappa____ phi______ frames
    -        0.0000   57.0000  120.0000 54

#__ type_ start__ end____ width___ exp.time_
  6 omega  -64.00  -36.00   1.0000    1.0000
omega____ theta____ kappa____ phi______ frames
    -        0.0000  -57.0000  120.0000 28

#__ type_ start__ end____ width___ exp.time_
  7 omega  -24.00   25.00   1.0000    1.0000
omega____ theta____ kappa____ phi______ frames
    -        0.0000   38.0000  -30.0000 49

#__ type_ start__ end____ width___ exp.time_
  8 omega  -15.00   17.00   1.0000    1.0000
omega____ theta____ kappa____ phi______ frames
    -       10.0000   70.0000 -111.4918 32

#__ type_ start__ end____ width___ exp.time_
  9 omega   23.00   78.00   1.0000    1.0000
omega____ theta____ kappa____ phi______ frames
    -       10.0000   70.0000 -111.4918 55

#__ type_ start__ end____ width___ exp.time_
 10 omega   11.00   41.00   1.0000    1.0000
omega____ theta____ kappa____ phi______ frames
    -       18.0000   80.0000  110.5476 30

#__ type_ start__ end____ width___ exp.time_
 11 omega   -3.00   22.00   1.0000    1.0000
omega____ theta____ kappa____ phi______ frames
    -       26.0000   79.0000   56.2607 25

#__ type_ start__ end____ width___ exp.time_
 12 omega   -5.00   20.00   1.0000    1.0000
omega____ theta____ kappa____ phi______ frames
    -       26.0000   79.0000 -171.2550 25

#__ type_ start__ end____ width___ exp.time_
 13 omega    7.00   32.00   1.0000    4.0000
omega____ theta____ kappa____ phi______ frames
    -       38.0000   79.0000    0.0412 25

#__ type_ start__ end____ width___ exp.time_
 14 omega   12.00   38.00   1.0000    4.0000
omega____ theta____ kappa____ phi______ frames
    -       42.0000   77.0000   97.2966 26

#__ type_ start__ end____ width___ exp.time_
 15 omega   14.00   47.00   1.0000    4.0000
omega____ theta____ kappa____ phi______ frames
    -       42.0000   77.0000 -158.2279 33

#__ type_ start__ end____ width___ exp.time_
 16 omega   14.00   39.00   1.0000    4.0000
omega____ theta____ kappa____ phi______ frames
    -       42.0000   78.0000  -38.1576 25

#__ type_ start__ end____ width___ exp.time_
 17 omega   14.00   41.00   1.0000    4.0000
omega____ theta____ kappa____ phi______ frames
    -       46.0000   80.0000 -111.2358 27

#__ type_ start__ end____ width___ exp.time_
 18 omega   15.00   40.00   1.0000    4.0000
omega____ theta____ kappa____ phi______ frames
    -       46.0000   79.0000  152.1016 25

#__ type_ start__ end____ width___ exp.time_
 19 omega   14.00   39.00   1.0000    4.0000
omega____ theta____ kappa____ phi______ frames
    -       46.0000   80.0000  -83.3542 25

#__ type_ start__ end____ width___ exp.time_
 20 omega   21.00   47.00   1.0000    4.0000
omega____ theta____ kappa____ phi______ frames
    -       50.0000   77.0000  -60.1759 26

#__ type_ start__ end____ width___ exp.time_
 21 omega   63.00  119.00   1.0000    4.0000
omega____ theta____ kappa____ phi______ frames
    -       50.0000   77.0000  -60.1759 56

#__ type_ start__ end____ width___ exp.time_
 22 omega   19.00   44.00   1.0000    4.0000
omega____ theta____ kappa____ phi______ frames
    -       50.0000   79.0000  121.4392 25

#__ type_ start__ end____ width___ exp.time_
 23 omega   18.00   43.00   1.0000    4.0000
omega____ theta____ kappa____ phi______ frames
    -       50.0000   80.0000 -167.0344 25

#__ type_ start__ end____ width___ exp.time_
 24 omega   18.00   43.00   1.0000    4.0000
omega____ theta____ kappa____ phi______ frames
    -       50.0000   80.0000    5.5631 25

#__ type_ start__ end____ width___ exp.time_
 25 omega  -17.00   85.00   1.0000    4.0000
omega____ theta____ kappa____ phi______ frames
    -       54.0000  -80.0000  -99.2890 102

#__ type_ start__ end____ width___ exp.time_
 26 omega   25.00   51.00   1.0000    4.0000
omega____ theta____ kappa____ phi______ frames
    -       54.0000   77.0000   60.0000 26

#__ type_ start__ end____ width___ exp.time_
 27 omega   31.00   57.00   1.0000    4.0000
omega____ theta____ kappa____ phi______ frames
    -       54.0000   77.0000 -180.0000 26

#__ type_ start__ end____ width___ exp.time_
 28 omega   26.00   52.00   1.0000    4.0000
omega____ theta____ kappa____ phi______ frames
    -       54.0000   77.0000   30.0000 26

#__ type_ start__ end____ width___ exp.time_
 29 omega   26.00   52.00   1.0000    4.0000
omega____ theta____ kappa____ phi______ frames
    -       54.0000   77.0000   20.8592 26

#__ type_ start__ end____ width___ exp.time_
 30 omega   24.00   50.00   1.0000    4.0000
omega____ theta____ kappa____ phi______ frames
    -       54.0000   77.0000 -150.0000 26

#__ type_ start__ end____ width___ exp.time_
 31 omega   25.00   51.00   1.0000    4.0000
omega____ theta____ kappa____ phi______ frames
    -       54.0000   77.0000  150.0000 26

#__ type_ start__ end____ width___ exp.time_
 32 omega   54.00   80.00   1.0000    4.0000
omega____ theta____ kappa____ phi______ frames
    -       54.0000   77.0000   20.8592 26

#__ type_ start__ end____ width___ exp.time_
 33 omega   26.00   56.00   1.0000    4.0000
omega____ theta____ kappa____ phi______ frames
    -       54.0000   77.0000   90.0000 30

#__ type_ start__ end____ width___ exp.time_
 34 omega  -17.00   86.00   1.0000    4.0000
omega____ theta____ kappa____ phi______ frames
    -       54.0000  -80.0000   41.4128 103

#__ type_ start__ end____ width___ exp.time_
 35 omega   28.00   54.00   1.0000    4.0000
omega____ theta____ kappa____ phi______ frames
    -       54.0000   77.0000 -120.0000 26

#__ type_ start__ end____ width___ exp.time_
 36 omega   25.00   51.00   1.0000    4.0000
omega____ theta____ kappa____ phi______ frames
    -       54.0000   77.0000  -30.0000 26

#__ type_ start__ end____ width___ exp.time_
 37 omega   29.00   54.00   1.0000    4.0000
omega____ theta____ kappa____ phi______ frames
    -       58.0000   75.0000  122.0040 25

#__ type_ start__ end____ width___ exp.time_
 38 omega   -8.00   18.00   1.0000    4.0000
omega____ theta____ kappa____ phi______ frames
    -       58.0000  -79.0000 -143.2149 26

#__ type_ start__ end____ width___ exp.time_
 39 omega   28.00   54.00   1.0000    4.0000
omega____ theta____ kappa____ phi______ frames
    -       58.0000   77.0000   65.2172 26

#__ type_ start__ end____ width___ exp.time_
 40 omega   44.00   70.00   1.0000    4.0000
omega____ theta____ kappa____ phi______ frames
    -       58.0000  -79.0000 -143.2149 26

#__ type_ start__ end____ width___ exp.time_
 41 omega   22.00   89.00   1.0000    4.0000
omega____ theta____ kappa____ phi______ frames
    -       58.0000  -79.0000  105.7086 67

#__ type_ start__ end____ width___ exp.time_
 42 omega   31.00   57.00   1.0000    4.0000
omega____ theta____ kappa____ phi______ frames
    -       58.0000   76.0000 -116.6950 26

#__ type_ start__ end____ width___ exp.time_
 43 omega   46.00   72.00   1.0000    4.0000
omega____ theta____ kappa____ phi______ frames
    -       58.0000   74.0000   75.3876 26

#__ type_ start__ end____ width___ exp.time_
 44 omega   30.00   56.00   1.0000    4.0000
omega____ theta____ kappa____ phi______ frames
    -       58.0000   76.0000  -55.0524 26

#__ type_ start__ end____ width___ exp.time_
 45 omega   34.00   60.00   1.0000    4.0000
omega____ theta____ kappa____ phi______ frames
    -       62.0000   74.0000  -41.5663 26

#__ type_ start__ end____ width___ exp.time_
 46 omega   34.00   60.00   1.0000    4.0000
omega____ theta____ kappa____ phi______ frames
    -       62.0000   74.0000   52.0466 26

#__ type_ start__ end____ width___ exp.time_
 47 omega   33.00   58.00   1.0000    4.0000
omega____ theta____ kappa____ phi______ frames
    -       62.0000   76.0000  -83.6059 25

#__ type_ start__ end____ width___ exp.time_
 48 omega   33.00   58.00   1.0000    4.0000
omega____ theta____ kappa____ phi______ frames
    -       62.0000   76.0000  -11.3960 25

#__ type_ start__ end____ width___ exp.time_
 49 omega   35.00   63.00   1.0000    4.0000
omega____ theta____ kappa____ phi______ frames
    -       62.0000   72.0000  154.2858 28

#__ type_ start__ end____ width___ exp.time_
 50 omega   46.00  102.00   1.0000    4.0000
omega____ theta____ kappa____ phi______ frames
    -       66.0000   64.0000   39.1535 56

#__ type_ start__ end____ width___ exp.time_
 51 omega  107.00  132.00   1.0000    4.0000
omega____ theta____ kappa____ phi______ frames
    -       66.0000   68.0000  -39.5964 25

#__ type_ start__ end____ width___ exp.time_
 52 omega   42.00   68.00   1.0000    4.0000
omega____ theta____ kappa____ phi______ frames
    -       66.0000   68.0000  -39.5964 26

#__ type_ start__ end____ width___ exp.time_
 53 omega   40.00   74.00   1.0000    4.0000
omega____ theta____ kappa____ phi______ frames
    -       66.0000   72.0000  -82.0180 34

#__ type_ start__ end____ width___ exp.time_
 54 omega   83.00  111.00   1.0000    4.0000
omega____ theta____ kappa____ phi______ frames
    -       66.0000   57.0000 -179.4454 28

#__ type_ start__ end____ width___ exp.time_
 55 omega   46.00   79.00   1.0000    4.0000
omega____ theta____ kappa____ phi______ frames
    -       66.0000   57.0000 -179.4454 33

#__ type_ start__ end____ width___ exp.time_
 56 omega   42.00   67.00   1.0000    4.0000
omega____ theta____ kappa____ phi______ frames
    -       66.0000   67.0000  110.5700 25

#__ type_ start__ end____ width___ exp.time_
 57 omega  111.00  137.00   1.0000    4.0000
omega____ theta____ kappa____ phi______ frames
    -       70.0000   73.0000 -179.0813 26

#__ type_ start__ end____ width___ exp.time_
 58 omega   42.00   69.00   1.0000    4.0000
omega____ theta____ kappa____ phi______ frames
    -       70.0000   73.0000 -179.0813 27

#__ type_ start__ end____ width___ exp.time_
 59 omega   49.00   90.00   1.0000    4.0000
omega____ theta____ kappa____ phi______ frames
    -       70.0000   56.0000  -95.7384 41

#__ type_ start__ end____ width___ exp.time_
 60 omega   53.00   86.00   1.0000    4.0000
omega____ theta____ kappa____ phi______ frames
    -       74.0000   63.0000 -161.0550 33

#__ type_ start__ end____ width___ exp.time_
 61 omega   51.00  102.00   1.0000    4.0000
omega____ theta____ kappa____ phi______ frames
    -       74.0000   64.0000   43.7867 51

#__ type_ start__ end____ width___ exp.time_
 62 omega   45.00   71.00   1.0000    4.0000
omega____ theta____ kappa____ phi______ frames
    -       74.0000   75.0000  -47.3368 26

#__ type_ start__ end____ width___ exp.time_
 63 omega   44.00   70.00   1.0000    4.0000
omega____ theta____ kappa____ phi______ frames
    -       74.0000   77.0000   -6.3390 26

#__ type_ start__ end____ width___ exp.time_
 64 omega   47.00  101.00   1.0000    4.0000
omega____ theta____ kappa____ phi______ frames
    -       74.0000   72.0000  117.2429 54

#__ type_ start__ end____ width___ exp.time_
 65 omega   55.00   81.00   1.0000    4.0000
omega____ theta____ kappa____ phi______ frames
    -       74.0000   60.0000 -105.1262 26

#__ type_ start__ end____ width___ exp.time_
 66 omega   51.00   92.00   1.0000    4.0000
omega____ theta____ kappa____ phi______ frames
    -       74.0000   76.0000   57.1335 41

#__ type_ start__ end____ width___ exp.time_
 67 omega   50.00   76.00   1.0000    4.0000
omega____ theta____ kappa____ phi______ frames
    -       78.0000   73.0000  -64.7304 26

#__ type_ start__ end____ width___ exp.time_
 68 omega   52.00   78.00   1.0000    4.0000
omega____ theta____ kappa____ phi______ frames
    -       78.0000   77.0000  -35.5611 26

#__ type_ start__ end____ width___ exp.time_
 69 omega   52.00   78.00   1.0000    4.0000
omega____ theta____ kappa____ phi______ frames
    -       78.0000   70.0000 -113.7799 26

#__ type_ start__ end____ width___ exp.time_
 70 omega   48.00  115.00   1.0000    4.0000
omega____ theta____ kappa____ phi______ frames
    -       78.0000   77.0000 -100.4508 67

#__ type_ start__ end____ width___ exp.time_
 71 omega   69.00   96.00   1.0000    4.0000
omega____ theta____ kappa____ phi______ frames
    -       78.0000  -79.0000 -114.1138 27

#__ type_ start__ end____ width___ exp.time_
 72 omega   49.00   75.00   1.0000    4.0000
omega____ theta____ kappa____ phi______ frames
    -       78.0000   75.0000  -38.9160 26

#__ type_ start__ end____ width___ exp.time_
 73 omega   62.00   99.00   1.0000    4.0000
omega____ theta____ kappa____ phi______ frames
    -       78.0000   59.0000 -162.0917 37

#__ type_ start__ end____ width___ exp.time_
 74 omega   52.00   78.00   1.0000    4.0000
omega____ theta____ kappa____ phi______ frames
    -       78.0000   76.0000   44.1557 26

#__ type_ start__ end____ width___ exp.time_
 75 omega   58.00  150.00   1.0000   12.0000
omega____ theta____ kappa____ phi______ frames
    -       82.0000   67.0000  129.2157 92

#__ type_ start__ end____ width___ exp.time_
 76 omega   61.00   88.00   1.0000   12.0000
omega____ theta____ kappa____ phi______ frames
    -       82.0000   72.0000 -149.7763 27

#__ type_ start__ end____ width___ exp.time_
 77 omega   53.00   78.00   1.0000   12.0000
omega____ theta____ kappa____ phi______ frames
    -       82.0000   76.0000   30.8799 25

#__ type_ start__ end____ width___ exp.time_
 78 omega   58.00   84.00   1.0000   12.0000
omega____ theta____ kappa____ phi______ frames
    -       82.0000   68.0000  -35.5873 26

#__ type_ start__ end____ width___ exp.time_
 79 omega   58.00  150.00   1.0000   12.0000
omega____ theta____ kappa____ phi______ frames
    -       82.0000   71.0000    0.6772 92

#__ type_ start__ end____ width___ exp.time_
 80 omega   53.00   79.00   1.0000   12.0000
omega____ theta____ kappa____ phi______ frames
    -       82.0000   75.0000 -159.2523 26

#__ type_ start__ end____ width___ exp.time_
 81 omega   57.00   88.00   1.0000   12.0000
omega____ theta____ kappa____ phi______ frames
    -       86.0000   76.0000  149.9187 31

#__ type_ start__ end____ width___ exp.time_
 82 omega   59.00  103.00   1.0000   12.0000
omega____ theta____ kappa____ phi______ frames
    -       86.0000   72.0000   81.5173 44

#__ type_ start__ end____ width___ exp.time_
 83 omega   57.00   96.00   1.0000   12.0000
omega____ theta____ kappa____ phi______ frames
    -       86.0000   75.0000   55.6159 39

#__ type_ start__ end____ width___ exp.time_
 84 omega   69.00   94.00   1.0000   12.0000
omega____ theta____ kappa____ phi______ frames
    -       90.0000   47.0000  -30.3529 25

#__ type_ start__ end____ width___ exp.time_
 85 omega   54.00   80.00   1.0000   12.0000
omega____ theta____ kappa____ phi______ frames
    -       90.0000  -80.0000  146.0569 26

#__ type_ start__ end____ width___ exp.time_
 86 omega   68.00   99.00   1.0000   12.0000
omega____ theta____ kappa____ phi______ frames
    -       94.0000   71.0000  -98.5489 31

#__ type_ start__ end____ width___ exp.time_
 87 omega   68.00  102.00   1.0000   12.0000
omega____ theta____ kappa____ phi______ frames
    -       94.0000   71.0000  -88.5869 34

#__ type_ start__ end____ width___ exp.time_
 88 omega   67.00  130.00   1.0000   12.0000
omega____ theta____ kappa____ phi______ frames
    -       94.0000   71.0000   92.0038 63

#__ type_ start__ end____ width___ exp.time_
 89 omega   67.00  145.00   1.0000   12.0000
omega____ theta____ kappa____ phi______ frames
    -       94.0000   71.0000 -120.9484 78

#__ type_ start__ end____ width___ exp.time_
 90 omega   68.00   95.00   1.0000   12.0000
omega____ theta____ kappa____ phi______ frames
    -       94.0000   72.0000  157.3302 27

#__ type_ start__ end____ width___ exp.time_
 91 omega   69.00   99.00   1.0000   12.0000
omega____ theta____ kappa____ phi______ frames
    -       98.0000   77.0000  178.9610 30

#__ type_ start__ end____ width___ exp.time_
 92 omega   75.00  131.00   1.0000   12.0000
omega____ theta____ kappa____ phi______ frames
    -       98.0000   67.0000   17.0243 56

#__ type_ start__ end____ width___ exp.time_
 93 omega   88.00  134.00   1.0000   12.0000
omega____ theta____ kappa____ phi______ frames
    -      102.0000   56.0000  154.5615 46

#__ type_ start__ end____ width___ exp.time_
 94 omega   72.00  103.00   1.0000   12.0000
omega____ theta____ kappa____ phi______ frames
    -      102.0000   77.0000 -153.5688 31

#__ type_ start__ end____ width___ exp.time_
 95 omega   86.00  175.00   1.0000   12.0000
omega____ theta____ kappa____ phi______ frames
    -      108.0000   64.0000  -30.0000 89

#__ type_ start__ end____ width___ exp.time_
 96 omega   88.00  114.00   1.0000   12.0000
omega____ theta____ kappa____ phi______ frames
    -      108.0000   64.0000  -90.0000 26

#__ type_ start__ end____ width___ exp.time_
 97 omega   38.00  132.00   1.0000   12.0000
omega____ theta____ kappa____ phi______ frames
    -      108.0000  -80.0000  -18.0158 94

#__ type_ start__ end____ width___ exp.time_
 98 omega   85.00  110.00   1.0000   12.0000
omega____ theta____ kappa____ phi______ frames
    -      108.0000   64.0000  120.0000 25

#__ type_ start__ end____ width___ exp.time_
 99 omega   87.00  142.00   1.0000   12.0000
omega____ theta____ kappa____ phi______ frames
    -      108.0000   64.0000   90.0000 55

#__ type_ start__ end____ width___ exp.time_
100 omega   86.00  111.00   1.0000   12.0000
omega____ theta____ kappa____ phi______ frames
    -      108.0000   64.0000  -60.0000 25

#__ type_ start__ end____ width___ exp.time_
101 omega   82.00  172.00   1.0000   12.0000
omega____ theta____ kappa____ phi______ frames
    -      108.0000   77.0000 -150.0000 90

#__ type_ start__ end____ width___ exp.time_
102 omega   85.00  175.00   1.0000   12.0000
omega____ theta____ kappa____ phi______ frames
    -      108.0000   64.0000   30.0000 90

#__ type_ start__ end____ width___ exp.time_
103 omega   79.00  177.00   1.0000   12.0000
omega____ theta____ kappa____ phi______ frames
    -      108.0000   77.0000 -180.0000 98

#__ type_ start__ end____ width___ exp.time_
104 omega   81.00  107.00   1.0000   12.0000
omega____ theta____ kappa____ phi______ frames
    -      108.0000   77.0000   60.0000 26

#__ type_ start__ end____ width___ exp.time_
105 omega   79.00  105.00   1.0000   12.0000
omega____ theta____ kappa____ phi______ frames
    -      108.0000   77.0000  -60.0000 26

#__ type_ start__ end____ width___ exp.time_
106 omega   80.00  106.00   1.0000   12.0000
omega____ theta____ kappa____ phi______ frames
    -      108.0000   77.0000  120.0000 26

#__ type_ start__ end____ width___ exp.time_
107 omega  135.00  161.00   1.0000   12.0000
omega____ theta____ kappa____ phi______ frames
    -      108.0000   77.0000    0.0000 26

#__ type_ start__ end____ width___ exp.time_
108 omega   79.00  105.00   1.0000   12.0000
omega____ theta____ kappa____ phi______ frames
    -      108.0000   77.0000    0.0000 26

#__ type_ start__ end____ width___ exp.time_
109 omega   46.00  140.00   1.0000   12.0000
omega____ theta____ kappa____ phi______ frames
    -      108.0000  -80.0000  118.9340 94

#__ type_ start__ end____ width___ exp.time_
110 omega   78.00  173.00   1.0000   12.0000
omega____ theta____ kappa____ phi______ frames
    -      108.0000   77.0000 -120.0000 95

#__ type_ start__ end____ width___ exp.time_
111 omega   78.00  178.00   1.0000   12.0000
omega____ theta____ kappa____ phi______ frames
    -      108.0000   77.0000  150.0000 100

#__ type_ start__ end____ width___ exp.time_
112 omega  152.00  177.00   1.0000   12.0000
omega____ theta____ kappa____ phi______ frames
    -      108.0000   77.0000   30.0000 25

#__ type_ start__ end____ width___ exp.time_
113 omega   79.00  105.00   1.0000   12.0000
omega____ theta____ kappa____ phi______ frames
    -      108.0000   77.0000   30.0000 26

#__ type_ start__ end____ width___ exp.time_
114 omega   79.00  178.00   1.0000   12.0000
omega____ theta____ kappa____ phi______ frames
    -      108.0000   77.0000  -90.0000 99

#__ type_ start__ end____ width___ exp.time_
115 omega   86.00  112.00   1.0000   12.0000
omega____ theta____ kappa____ phi______ frames
    -      108.0000   64.0000 -180.0000 26

#__ type_ start__ end____ width___ exp.time_
116 omega   78.00  105.00   1.0000   12.0000
omega____ theta____ kappa____ phi______ frames
    -      108.0000   77.0000  -30.0000 27

#__ type_ start__ end____ width___ exp.time_
117 omega  126.00  177.00   1.0000   12.0000
omega____ theta____ kappa____ phi______ frames
    -      108.0000   77.0000   90.0000 51

#__ type_ start__ end____ width___ exp.time_
118 omega   86.00  112.00   1.0000   12.0000
omega____ theta____ kappa____ phi______ frames
    -      108.0000   64.0000    0.0000 26

#__ type_ start__ end____ width___ exp.time_
119 omega   78.00  104.00   1.0000   12.0000
omega____ theta____ kappa____ phi______ frames
    -      108.0000   77.0000   90.0000 26

#__ type_ start__ end____ width___ exp.time_
120 omega  150.00  175.00   1.0000   12.0000
omega____ theta____ kappa____ phi______ frames
    -      108.0000   64.0000   60.0000 25

#__ type_ start__ end____ width___ exp.time_
121 omega   86.00  111.00   1.0000   12.0000
omega____ theta____ kappa____ phi______ frames
    -      108.0000   64.0000   60.0000 25

#__ type_ start__ end____ width___ exp.time_
122 omega   73.00   99.00   1.0000   12.0000
omega____ theta____ kappa____ phi______ frames
    -      108.0000  -79.0000  -97.1633 26

#__ type_ start__ end____ width___ exp.time_
123 omega  116.00  174.00   1.0000   12.0000
omega____ theta____ kappa____ phi______ frames
    -      108.0000   45.0000  138.4017 58

#__ type_ start__ end____ width___ exp.time_
124 omega   85.00  112.00   1.0000   12.0000
omega____ theta____ kappa____ phi______ frames
    -      108.0000   45.0000  138.4017 27

#__ type_ start__ end____ width___ exp.time_
125 omega   38.00  139.00   1.0000   12.0000
omega____ theta____ kappa____ phi______ frames
    -      108.0000  -79.0000 -178.3040 101

#__ type_ start__ end____ width___ exp.time_
126 omega   84.00  174.00   1.0000   12.0000
omega____ theta____ kappa____ phi______ frames
    -      108.0000   73.0000  -49.7832 90

#__ type_ start__ end____ width___ exp.time_
127 omega   86.00  136.00   1.0000   12.0000
omega____ theta____ kappa____ phi______ frames
    -      108.0000   49.0000   15.5458 50

#__ type_ start__ end____ width___ exp.time_
128 omega   84.00  132.00   1.0000   12.0000
omega____ theta____ kappa____ phi______ frames
    -      108.0000  -80.0000  -58.8772 48

#__ type_ start__ end____ width___ exp.time_
129 omega  115.00  140.00   1.0000   12.0000
omega____ theta____ kappa____ phi______ frames
    -      108.0000  -80.0000   52.2973 25

#__ type_ start__ end____ width___ exp.time_
130 omega   71.00  103.00   1.0000   12.0000
omega____ theta____ kappa____ phi______ frames
    -      108.0000  -80.0000   52.2973 32

#__ type_ start__ end____ width___ exp.time_
131 omega   72.00  111.00   1.0000   12.0000
omega____ theta____ kappa____ phi______ frames
    -      108.0000  -80.0000 -120.6357 39

#__ type_ start__ end____ width___ exp.time_
132 omega   85.00  162.00   1.0000   12.0000
omega____ theta____ kappa____ phi______ frames
    -      108.0000   38.0000   90.0000 77

#__ type_ start__ end____ width___ exp.time_
133 omega   40.00   65.00   1.0000   12.0000
omega____ theta____ kappa____ phi______ frames
    -      108.0000  -80.0000 -120.6357 25

#__ type_ start__ end____ width___ exp.time_
134 omega  -44.00   73.00   1.0000    1.0000
omega____ theta____ kappa____ phi______ frames
    -        0.0000   19.0000 -180.0000 117

#__ type_ start__ end____ width___ exp.time_
135 omega  -73.00   44.00   1.0000    1.0000
omega____ theta____ kappa____ phi______ frames
    -        0.0000  -19.0000  -30.0000 117

#__ type_ start__ end____ width___ exp.time_
136 omega  -21.00   69.00   1.0000    1.0000
omega____ theta____ kappa____ phi______ frames
    -        0.0000   57.0000  -30.0000 90

#__ type_ start__ end____ width___ exp.time_
137 omega  -72.00   26.00   1.0000    1.0000
omega____ theta____ kappa____ phi______ frames
    -        0.0000  -38.0000  -90.0000 98

#__ type_ start__ end____ width___ exp.time_
138 omega  -21.00   69.00   1.0000    1.0000
omega____ theta____ kappa____ phi______ frames
    -        0.0000   57.0000  150.0000 90

#__ type_ start__ end____ width___ exp.time_
139 omega    0.00   90.00   1.0000    1.0000
omega____ theta____ kappa____ phi______ frames
    -       22.0000   62.0000   53.8761 90

#__ type_ start__ end____ width___ exp.time_
140 omega   -7.00   92.00   1.0000    1.0000
omega____ theta____ kappa____ phi______ frames
    -       22.0000   76.0000  -66.6863 99

#__ type_ start__ end____ width___ exp.time_
141 omega   -5.00   49.00   1.0000    1.0000
omega____ theta____ kappa____ phi______ frames
    -       26.0000   78.0000 -178.1937 54

#__ type_ start__ end____ width___ exp.time_
142 omega    1.00   94.00   1.0000    1.0000
omega____ theta____ kappa____ phi______ frames
    -       26.0000   69.0000  140.8789 93

#__ type_ start__ end____ width___ exp.time_
143 omega    7.00   49.00   1.0000    4.0000
omega____ theta____ kappa____ phi______ frames
    -       38.0000   78.0000  -39.1310 42

#__ type_ start__ end____ width___ exp.time_
144 omega    7.00   47.00   1.0000    4.0000
omega____ theta____ kappa____ phi______ frames
    -       38.0000   79.0000    0.0412 40

#__ type_ start__ end____ width___ exp.time_
145 omega   14.00   46.00   1.0000    4.0000
omega____ theta____ kappa____ phi______ frames
    -       46.0000   80.0000    7.6444 32

#__ type_ start__ end____ width___ exp.time_
146 omega   18.00   46.00   1.0000    4.0000
omega____ theta____ kappa____ phi______ frames
    -       50.0000   80.0000 -167.0344 28

#__ type_ start__ end____ width___ exp.time_
147 omega   19.00   47.00   1.0000    4.0000
omega____ theta____ kappa____ phi______ frames
    -       50.0000   79.0000  121.4392 28

#__ type_ start__ end____ width___ exp.time_
148 omega  -19.00  127.00   1.0000    4.0000
omega____ theta____ kappa____ phi______ frames
    -       54.0000    0.0000  240.0000 146

#__ type_ start__ end____ width___ exp.time_
149 phi      0.00  120.00   1.0000    4.0000
omega____ theta____ kappa____ phi______ frames
  54.0000   54.0000  -20.0000     -     120

#__ type_ start__ end____ width___ exp.time_
150 omega  -19.00  127.00   1.0000    4.0000
omega____ theta____ kappa____ phi______ frames
    -       54.0000    0.0000  240.0000 146

#__ type_ start__ end____ width___ exp.time_
151 omega  -19.00  127.00   1.0000    4.0000
omega____ theta____ kappa____ phi______ frames
    -       54.0000    0.0000    0.0000 146

#__ type_ start__ end____ width___ exp.time_
152 omega  -19.00  127.00   1.0000    4.0000
omega____ theta____ kappa____ phi______ frames
    -       54.0000    0.0000  120.0000 146

#__ type_ start__ end____ width___ exp.time_
153 phi      0.00  120.00   1.0000    4.0000
omega____ theta____ kappa____ phi______ frames
  40.0000   54.0000    0.0000     -     120

#__ type_ start__ end____ width___ exp.time_
154 omega  -18.00   80.00   1.0000    4.0000
omega____ theta____ kappa____ phi______ frames
    -       54.0000  -38.0000  -30.0000 98

#__ type_ start__ end____ width___ exp.time_
155 omega   24.00  124.00   1.0000    4.0000
omega____ theta____ kappa____ phi______ frames
    -       54.0000   77.0000  -30.0000 100

#__ type_ start__ end____ width___ exp.time_
156 omega  -19.00  127.00   1.0000    4.0000
omega____ theta____ kappa____ phi______ frames
    -       54.0000    0.0000  120.0000 146

#__ type_ start__ end____ width___ exp.time_
157 omega  -16.00   84.00   1.0000    4.0000
omega____ theta____ kappa____ phi______ frames
    -       54.0000  -77.0000    0.0000 100

#__ type_ start__ end____ width___ exp.time_
158 omega   24.00  124.00   1.0000    4.0000
omega____ theta____ kappa____ phi______ frames
    -       54.0000   77.0000 -150.0000 100

#__ type_ start__ end____ width___ exp.time_
159 omega  -19.00  127.00   1.0000    4.0000
omega____ theta____ kappa____ phi______ frames
    -       54.0000    0.0000    0.0000 146

#__ type_ start__ end____ width___ exp.time_
160 omega  -13.00   89.00   1.0000    4.0000
omega____ theta____ kappa____ phi______ frames
    -       58.0000  -79.0000 -143.2149 102

#__ type_ start__ end____ width___ exp.time_
161 omega   29.00  128.00   1.0000    4.0000
omega____ theta____ kappa____ phi______ frames
    -       58.0000   76.0000  -55.0524 99

#__ type_ start__ end____ width___ exp.time_
162 omega   29.00  128.00   1.0000    4.0000
omega____ theta____ kappa____ phi______ frames
    -       58.0000   76.0000 -116.6950 99

#__ type_ start__ end____ width___ exp.time_
163 omega   30.00  128.00   1.0000    4.0000
omega____ theta____ kappa____ phi______ frames
    -       58.0000   74.0000   75.3876 98

#__ type_ start__ end____ width___ exp.time_
164 omega  -13.00   89.00   1.0000    4.0000
omega____ theta____ kappa____ phi______ frames
    -       58.0000  -79.0000  105.7086 102

#__ type_ start__ end____ width___ exp.time_
165 omega   29.00  128.00   1.0000    4.0000
omega____ theta____ kappa____ phi______ frames
    -       58.0000   75.0000  122.0040 99

#__ type_ start__ end____ width___ exp.time_
166 omega   33.00  132.00   1.0000    4.0000
omega____ theta____ kappa____ phi______ frames
    -       62.0000   76.0000  -83.6059 99

#__ type_ start__ end____ width___ exp.time_
167 omega   33.00  132.00   1.0000    4.0000
omega____ theta____ kappa____ phi______ frames
    -       62.0000   76.0000  -11.3960 99

#__ type_ start__ end____ width___ exp.time_
168 omega   35.00  131.00   1.0000    4.0000
omega____ theta____ kappa____ phi______ frames
    -       62.0000   72.0000  154.2858 96

#__ type_ start__ end____ width___ exp.time_
169 omega   43.00  133.00   1.0000    4.0000
omega____ theta____ kappa____ phi______ frames
    -       66.0000   64.0000   39.1535 90

#__ type_ start__ end____ width___ exp.time_
170 omega   42.00  134.00   1.0000    4.0000
omega____ theta____ kappa____ phi______ frames
    -       66.0000   67.0000  110.5700 92

#__ type_ start__ end____ width___ exp.time_
171 omega   45.00  135.00   1.0000    4.0000
omega____ theta____ kappa____ phi______ frames
    -       66.0000   57.0000 -179.4454 90

#__ type_ start__ end____ width___ exp.time_
172 omega   49.00  139.00   1.0000    4.0000
omega____ theta____ kappa____ phi______ frames
    -       70.0000   55.0000  153.0502 90

#__ type_ start__ end____ width___ exp.time_
173 omega   49.00  146.00   1.0000    4.0000
omega____ theta____ kappa____ phi______ frames
    -       74.0000   41.0000  123.4343 97

#__ type_ start__ end____ width___ exp.time_
174 omega   51.00  145.00   1.0000    4.0000
omega____ theta____ kappa____ phi______ frames
    -       74.0000   46.0000 -112.1847 94

#__ type_ start__ end____ width___ exp.time_
175 omega   44.00  144.00   1.0000    4.0000
omega____ theta____ kappa____ phi______ frames
    -       74.0000   77.0000   -6.3390 100

#__ type_ start__ end____ width___ exp.time_
176 omega   52.00  142.00   1.0000    4.0000
omega____ theta____ kappa____ phi______ frames
    -       74.0000   63.0000 -161.0550 90

#__ type_ start__ end____ width___ exp.time_
177 omega   47.00  143.00   1.0000    4.0000
omega____ theta____ kappa____ phi______ frames
    -       74.0000   72.0000  117.2429 96

#__ type_ start__ end____ width___ exp.time_
178 omega   51.00  141.00   1.0000    4.0000
omega____ theta____ kappa____ phi______ frames
    -       74.0000   64.0000   43.7867 90

#__ type_ start__ end____ width___ exp.time_
179 omega   45.00  144.00   1.0000    4.0000
omega____ theta____ kappa____ phi______ frames
    -       74.0000   76.0000   57.1335 99

#__ type_ start__ end____ width___ exp.time_
180 omega   48.00  148.00   1.0000    4.0000
omega____ theta____ kappa____ phi______ frames
    -       78.0000   77.0000  -35.5611 100

#__ type_ start__ end____ width___ exp.time_
181 omega    7.00  109.00   1.0000    4.0000
omega____ theta____ kappa____ phi______ frames
    -       78.0000  -79.0000 -114.1138 102

#__ type_ start__ end____ width___ exp.time_
182 omega   58.00  146.00   1.0000    4.0000
omega____ theta____ kappa____ phi______ frames
    -       78.0000   59.0000 -162.0917 88

#__ type_ start__ end____ width___ exp.time_
183 omega   52.00  147.00   1.0000    4.0000
omega____ theta____ kappa____ phi______ frames
    -       78.0000   70.0000 -113.7799 95

#__ type_ start__ end____ width___ exp.time_
184 omega   50.00  147.00   1.0000    4.0000
omega____ theta____ kappa____ phi______ frames
    -       78.0000   73.0000  -64.7304 97

#__ type_ start__ end____ width___ exp.time_
185 omega   48.00  148.00   1.0000    4.0000
omega____ theta____ kappa____ phi______ frames
    -       78.0000   77.0000 -100.4508 100

#__ type_ start__ end____ width___ exp.time_
186 omega   49.00  148.00   1.0000    4.0000
omega____ theta____ kappa____ phi______ frames
    -       78.0000   75.0000  -38.9160 99

#__ type_ start__ end____ width___ exp.time_
187 omega   49.00  148.00   1.0000    4.0000
omega____ theta____ kappa____ phi______ frames
    -       78.0000   76.0000   44.1557 99

#__ type_ start__ end____ width___ exp.time_
188 omega   36.00  178.00   1.0000   12.0000
omega____ theta____ kappa____ phi______ frames
    -      108.0000   12.0000  120.0000 142

#__ type_ start__ end____ width___ exp.time_
189 omega   86.00  178.00   1.0000   12.0000
omega____ theta____ kappa____ phi______ frames
    -      108.0000   50.0000  -60.0000 92

#__ type_ start__ end____ width___ exp.time_
190 omega   82.00  178.00   1.0000   12.0000
omega____ theta____ kappa____ phi______ frames
    -      108.0000   38.0000 -120.0000 96

#__ type_ start__ end____ width___ exp.time_
191 omega   35.00   94.00   1.0000   12.0000
omega____ theta____ kappa____ phi______ frames
    -      108.0000  -25.0000 -150.0000 59

#__ type_ start__ end____ width___ exp.time_
192 omega   37.00  140.00   1.0000   12.0000
omega____ theta____ kappa____ phi______ frames
    -      108.0000  -80.0000  149.9733 103

#__ type_ start__ end____ width___ exp.time_
193 omega   35.00   94.00   1.0000   12.0000
omega____ theta____ kappa____ phi______ frames
    -      108.0000  -25.0000  -30.0000 59

#__ type_ start__ end____ width___ exp.time_
194 omega   35.00   94.00   1.0000   12.0000
omega____ theta____ kappa____ phi______ frames
    -      108.0000  -25.0000  -90.0000 59

#__ type_ start__ end____ width___ exp.time_
195 omega   38.00  138.00   1.0000   12.0000
omega____ theta____ kappa____ phi______ frames
    -      108.0000  -77.0000   90.0000 100

#__ type_ start__ end____ width___ exp.time_
196 omega   35.00   94.00   1.0000   12.0000
omega____ theta____ kappa____ phi______ frames
    -      108.0000  -25.0000   60.0000 59

#__ type_ start__ end____ width___ exp.time_
197 omega   37.00   89.00   1.0000   12.0000
omega____ theta____ kappa____ phi______ frames
    -      108.0000  -80.0000  -58.8772 52

#__ type_ start__ end____ width___ exp.time_
198 omega   78.00  178.00   1.0000   12.0000
omega____ theta____ kappa____ phi______ frames
    -      108.0000   77.0000  150.0000 100

;
_diffrn_measurement_device       'four-circle diffractometer'
_diffrn_measurement_device_type  'Agilent SuperNova, Dual, Cu at zero, Eos'
_diffrn_measurement_method       '\w and \p scans'
_diffrn_orient_matrix_UB_11      -0.1120571000
_diffrn_orient_matrix_UB_12      -0.0827768000
_diffrn_orient_matrix_UB_13      -0.0163629000
_diffrn_orient_matrix_UB_21      -0.0927190000
_diffrn_orient_matrix_UB_22      0.0967764000
_diffrn_orient_matrix_UB_23      -0.0195318000
_diffrn_orient_matrix_UB_31      0.0435363000
_diffrn_orient_matrix_UB_32      -0.0064600000
_diffrn_orient_matrix_UB_33      -0.0835882000
_diffrn_radiation_monochromator  mirror
_diffrn_radiation_probe          x-ray
_diffrn_radiation_type           'Cu K\a'
_diffrn_radiation_wavelength     1.54184
_diffrn_source                   'microfocus X-Ray tube'
_diffrn_source_type              'Agilent SuperNova (Cu) X-ray Source'
_reflns_Friedel_coverage         0.752
_reflns_Friedel_fraction_full    1.000
_reflns_Friedel_fraction_max     0.993
_reflns_number_gt                4086
_reflns_number_total             4140
_reflns_odcompleteness_completeness 99.96
_reflns_odcompleteness_iscentric 1
_reflns_odcompleteness_theta     66.97
_reflns_special_details          
;
 Reflections were merged by SHELXL according to the crystal
 class for the calculation of statistics and refinement.
 
 _reflns_Friedel_fraction is defined as the number of unique
 Friedel pairs measured divided by the number that would be
 possible theoretically, ignoring centric projections and
 systematic absences.
;
_reflns_threshold_expression     'I > 2\s(I)'
_computing_cell_refinement       
;
CrysAlisPro, Agilent Technologies,
Version 1.171.37.35h (release 09-02-2015 CrysAlis171 .NET)
(compiled Feb  9 2015,16:26:32)
;
_computing_data_collection       
;
CrysAlisPro, Agilent Technologies,
Version 1.171.37.35h (release 09-02-2015 CrysAlis171 .NET)
(compiled Feb  9 2015,16:26:32)
;
_computing_data_reduction        
;
CrysAlisPro, Agilent Technologies,
Version 1.171.37.35h (release 09-02-2015 CrysAlis171 .NET)
(compiled Feb  9 2015,16:26:32)
;
_computing_molecular_graphics    'Olex2 (Dolomanov et al., 2009)'
_computing_publication_material  
'encif (Wadepohl, 2009-15); encifer 1.5 (CCDC, 2014)'
_computing_structure_refinement  'ShelXL (Sheldrick, 2015)'
_shelxl_version_number           2014/7
_computing_structure_solution    'SUPERFLIP (Palatinus, 2007-2009)'
_refine_diff_density_max         0.171
_refine_diff_density_min         -0.190
_refine_diff_density_rms         0.032
_refine_ls_abs_structure_details 
;
 Flack x determined using 1733 quotients [(I+)-(I-)]/[(I+)+(I-)]
 (Parsons, Flack and Wagner, Acta Cryst. B69 (2013) 249-259).
;
_refine_ls_abs_structure_Flack   -0.004(5)
_refine_ls_extinction_coef       .
_refine_ls_extinction_method     none
_refine_ls_goodness_of_fit_ref   1.065
_refine_ls_hydrogen_treatment    constr
_refine_ls_matrix_type           full
_refine_ls_number_parameters     317
_refine_ls_number_reflns         4140
_refine_ls_number_restraints     27
_refine_ls_R_factor_all          0.0208
_refine_ls_R_factor_gt           0.0205
_refine_ls_restrained_S_all      1.070
_refine_ls_shift/su_max          0.002
_refine_ls_shift/su_mean         0.000
_refine_ls_structure_factor_coef Fsqd
_refine_ls_weighting_details     
'w=1/[\s^2^(Fo^2^)+(0.0246P)^2^+0.6531P] where P=(Fo^2^+2Fc^2^)/3'
_refine_ls_weighting_scheme      calc
_refine_ls_wR_factor_gt          0.0526
_refine_ls_wR_factor_ref         0.0528
_refine_special_details          ?
_olex2_refinement_description    
;
1. Fixed Uiso
 At 1.2 times of:
  All C(H) groups, All C(H,H) groups
2. Restrained distances
 O3-C25A \\sim O3-C25B
 with sigma of 0.01
 C25A-O4A \\sim C25B-O4B
 with sigma of 0.01
 O3-O4A \\sim O3-O4B
 with sigma of 0.04
3. Uiso/Uaniso restraints and constraints
C1 \\sim C2 \\sim C3 \\sim C4 \\sim C5 \\sim C6 \\sim C7 \\sim C8 \\sim C9
\\sim C10 \\sim C11 \\sim C12 \\sim C13 \\sim C14 \\sim C15 \\sim C16 \\sim C17
\\sim C18 \\sim C19 \\sim C20 \\sim C21 \\sim C22 \\sim C23 \\sim C24 \\sim
C25A \\sim C25B: within 0.5A with sigma of 0.02 and sigma for terminal atoms of
0.02
4. Rigid body (RIGU) restrains
 O3, C25A, O4A, C25B, O4B
 with sigma for 1-2 distances of 0.004 and sigma for 1-3 distances of 0.004
5. Others
 Sof(C25B)=Sof(H25B)=Sof(O4B)=1-FVAR(1)
 Sof(C25A)=Sof(H25A)=Sof(O4A)=FVAR(1)
6.a Ternary CH refined with riding coordinates:
 C1(H1), C12(H12)
6.b Secondary CH2 refined with riding coordinates:
 C2(H2A,H2B), C6(H6A,H6B), C7(H7A,H7B), C11(H11A,H11B)
6.c Aromatic/amide H refined with riding coordinates:
 C4(H4), C9(H9), C14(H14), C15(H15), C16(H16), C17(H17), C18(H18), C20(H20),
 C21(H21), C22(H22), C23(H23), C24(H24), C25A(H25A), C25B(H25B)
;
_atom_sites_solution_hydrogens   geom
_atom_sites_solution_primary     iterative
_atom_sites_solution_secondary   difmap
loop_
_atom_site_label
_atom_site_type_symbol
_atom_site_fract_x
_atom_site_fract_y
_atom_site_fract_z
_atom_site_U_iso_or_equiv
_atom_site_adp_type
_atom_site_occupancy
_atom_site_site_symmetry_order
_atom_site_calc_flag
_atom_site_refinement_flags_posn
_atom_site_refinement_flags_adp
_atom_site_refinement_flags_occupancy
_atom_site_disorder_assembly
_atom_site_disorder_group
Ni Ni 0.31769(3) 0.57007(3) 0.73441(2) 0.01960(9) Uani 1 1 d . . . . .
O1 O 0.47634(16) 0.31868(13) 0.85837(9) 0.0327(4) Uani 1 1 d . . . . .
O2 O 0.23548(15) 0.78988(13) 0.56551(9) 0.0302(3) Uani 1 1 d . . . . .
O3 O 0.20410(15) 0.62853(12) 0.80893(9) 0.0288(3) Uani 1 1 d D U . . .
N1 N 0.37760(18) 0.46915(14) 0.80900(10) 0.0240(4) Uani 1 1 d . . . . .
N2 N 0.42801(16) 0.50893(14) 0.65807(10) 0.0216(4) Uani 1 1 d . . . . .
N3 N 0.25506(16) 0.68190(14) 0.66873(10) 0.0207(3) Uani 1 1 d . . . . .
C1 C 0.15328(19) 0.76500(17) 0.68905(12) 0.0228(4) Uani 1 1 d . U . . .
H1 H 0.1736 0.7982 0.7397 0.027 Uiso 1 1 calc R . . . .
C2 C 0.1731(2) 0.85148(19) 0.62620(13) 0.0315(5) Uani 1 1 d . U . . .
H2A H 0.0876 0.8826 0.6095 0.038 Uiso 1 1 calc R . . . .
H2B H 0.2304 0.9126 0.6438 0.038 Uiso 1 1 calc R . . . .
C3 C 0.29018(19) 0.70013(17) 0.59847(12) 0.0235(4) Uani 1 1 d . U . . .
C4 C 0.3781(2) 0.63598(19) 0.55520(12) 0.0261(4) Uani 1 1 d . U . . .
H4 H 0.3921 0.6547 0.5035 0.031 Uiso 1 1 calc R . . . .
C5 C 0.4430(2) 0.54881(17) 0.58484(12) 0.0237(4) Uani 1 1 d . U . . .
C6 C 0.5453(2) 0.4837(2) 0.54189(13) 0.0319(5) Uani 1 1 d . U . . .
H6A H 0.6239 0.5296 0.5313 0.038 Uiso 1 1 calc R . . . .
H6B H 0.5092 0.4558 0.4933 0.038 Uiso 1 1 calc R . . . .
C7 C 0.5790(2) 0.38909(19) 0.59445(13) 0.0297(5) Uani 1 1 d . U . . .
H7A H 0.5492 0.3176 0.5731 0.036 Uiso 1 1 calc R . . . .
H7B H 0.6751 0.3855 0.6037 0.036 Uiso 1 1 calc R . . . .
C8 C 0.50599(18) 0.41583(17) 0.66618(12) 0.0233(4) Uani 1 1 d . U . . .
C9 C 0.5176(2) 0.35475(17) 0.72980(14) 0.0270(4) Uani 1 1 d . U . . .
H9 H 0.5706 0.2899 0.7286 0.032 Uiso 1 1 calc R . . . .
C10 C 0.4542(2) 0.38356(18) 0.79765(13) 0.0263(4) Uani 1 1 d . U . . .
C11 C 0.3856(3) 0.35558(19) 0.91650(14) 0.0332(5) Uani 1 1 d . U . . .
H11A H 0.4274 0.3538 0.9672 0.040 Uiso 1 1 calc R . . . .
H11B H 0.3053 0.3091 0.9174 0.040 Uiso 1 1 calc R . . . .
C12 C 0.3534(2) 0.47481(18) 0.89250(12) 0.0266(5) Uani 1 1 d . U . . .
H12 H 0.2585 0.4917 0.9028 0.032 Uiso 1 1 calc R . . . .
C13 C 0.4407(2) 0.55801(19) 0.93195(12) 0.0274(5) Uani 1 1 d . U . . .
C14 C 0.5651(2) 0.5871(2) 0.90504(14) 0.0327(5) Uani 1 1 d . U . . .
H14 H 0.5936 0.5602 0.8571 0.039 Uiso 1 1 calc R . . . .
C15 C 0.6480(2) 0.6547(2) 0.94704(16) 0.0409(6) Uani 1 1 d . U . . .
H15 H 0.7332 0.6724 0.9283 0.049 Uiso 1 1 calc R . . . .
C16 C 0.6066(3) 0.6965(2) 1.01639(15) 0.0414(6) Uani 1 1 d . U . . .
H16 H 0.6631 0.7430 1.0452 0.050 Uiso 1 1 calc R . . . .
C17 C 0.4824(3) 0.6698(2) 1.04322(14) 0.0417(6) Uani 1 1 d . U . . .
H17 H 0.4533 0.6989 1.0904 0.050 Uiso 1 1 calc R . . . .
C18 C 0.4003(2) 0.6010(2) 1.00180(13) 0.0337(5) Uani 1 1 d . U . . .
H18 H 0.3157 0.5828 1.0211 0.040 Uiso 1 1 calc R . . . .
C19 C 0.01609(19) 0.71582(19) 0.68939(12) 0.0259(4) Uani 1 1 d . U . . .
C20 C -0.0174(2) 0.6280(2) 0.64310(16) 0.0422(6) Uani 1 1 d . U . . .
H20 H 0.0464 0.5971 0.6098 0.051 Uiso 1 1 calc R . . . .
C21 C -0.1442(3) 0.5846(3) 0.6450(2) 0.0600(9) Uani 1 1 d . U . . .
H21 H -0.1672 0.5253 0.6122 0.072 Uiso 1 1 calc R . . . .
C22 C -0.2361(3) 0.6267(3) 0.6939(2) 0.0563(8) Uani 1 1 d . U . . .
H22 H -0.3219 0.5953 0.6959 0.068 Uiso 1 1 calc R . . . .
C23 C -0.2044(2) 0.7147(2) 0.74035(17) 0.0438(6) Uani 1 1 d . U . . .
H23 H -0.2686 0.7446 0.7739 0.053 Uiso 1 1 calc R . . . .
C24 C -0.0783(2) 0.75956(19) 0.73788(15) 0.0318(5) Uani 1 1 d . U . . .
H24 H -0.0566 0.8205 0.7696 0.038 Uiso 1 1 calc R . . . .
C25A C 0.0969(5) 0.5676(6) 0.8191(4) 0.0289(13) Uani 0.748(6) 1 d D U P A 1
H25A H 0.0802 0.5090 0.7844 0.035 Uiso 0.748(6) 1 calc R . P A 1
O4A O 0.0181(2) 0.5827(2) 0.87086(13) 0.0393(8) Uani 0.748(6) 1 d D U P A 1
C25B C 0.0924(19) 0.5929(15) 0.8336(16) 0.040(5) Uani 0.252(6) 1 d D U P A 2
H25B H 0.0376 0.6362 0.8657 0.048 Uiso 0.252(6) 1 calc R . P A 2
O4B O 0.0618(8) 0.5009(8) 0.8134(6) 0.059(3) Uani 0.252(6) 1 d D U P A 2

loop_
_atom_site_aniso_label
_atom_site_aniso_U_11
_atom_site_aniso_U_22
_atom_site_aniso_U_33
_atom_site_aniso_U_23
_atom_site_aniso_U_13
_atom_site_aniso_U_12
Ni 0.01686(15) 0.02324(15) 0.01870(16) 0.00188(14) 0.00182(13) 0.00091(13)
O1 0.0351(9) 0.0322(8) 0.0308(8) 0.0094(7) 0.0057(7) 0.0121(7)
O2 0.0318(8) 0.0350(8) 0.0239(8) 0.0084(7) -0.0010(6) 0.0030(7)
O3 0.0285(8) 0.0319(8) 0.0261(8) 0.0071(6) 0.0047(6) 0.0090(6)
N1 0.0229(8) 0.0277(9) 0.0214(9) 0.0047(7) 0.0035(7) 0.0043(7)
N2 0.0169(8) 0.0271(9) 0.0209(9) -0.0006(7) 0.0000(7) -0.0026(7)
N3 0.0169(8) 0.0246(8) 0.0208(9) 0.0018(7) -0.0002(7) -0.0020(7)
C1 0.0209(10) 0.0257(10) 0.0217(11) 0.0020(8) -0.0018(8) 0.0011(8)
C2 0.0320(11) 0.0301(11) 0.0323(12) 0.0084(9) 0.0021(10) 0.0040(10)
C3 0.0209(10) 0.0287(10) 0.0211(10) 0.0038(8) -0.0041(8) -0.0042(8)
C4 0.0251(10) 0.0367(12) 0.0166(10) 0.0007(9) 0.0002(8) -0.0066(9)
C5 0.0201(9) 0.0317(11) 0.0194(10) -0.0029(8) 0.0000(8) -0.0080(8)
C6 0.0274(11) 0.0445(13) 0.0236(11) -0.0045(10) 0.0046(9) -0.0004(10)
C7 0.0247(10) 0.0317(11) 0.0326(12) -0.0065(9) 0.0088(9) -0.0031(9)
C8 0.0161(9) 0.0254(10) 0.0283(11) -0.0046(9) 0.0034(8) -0.0028(8)
C9 0.0223(9) 0.0256(9) 0.0331(12) 0.0002(9) 0.0041(9) 0.0038(8)
C10 0.0214(9) 0.0288(10) 0.0289(11) 0.0044(9) 0.0009(8) 0.0011(9)
C11 0.0391(13) 0.0332(12) 0.0273(12) 0.0086(10) 0.0087(10) 0.0067(10)
C12 0.0268(11) 0.0300(11) 0.0229(11) 0.0061(8) 0.0041(8) 0.0062(8)
C13 0.0265(10) 0.0308(11) 0.0250(11) 0.0084(9) -0.0015(8) 0.0094(9)
C14 0.0261(11) 0.0369(13) 0.0352(13) 0.0025(10) 0.0013(9) 0.0080(9)
C15 0.0256(12) 0.0469(14) 0.0501(16) 0.0058(12) -0.0067(11) 0.0048(10)
C16 0.0386(13) 0.0458(14) 0.0398(14) 0.0038(12) -0.0184(12) 0.0025(12)
C17 0.0522(16) 0.0509(15) 0.0221(12) 0.0028(11) -0.0069(11) 0.0041(12)
C18 0.0363(12) 0.0413(13) 0.0236(12) 0.0063(10) 0.0008(9) 0.0029(10)
C19 0.0184(10) 0.0341(11) 0.0252(11) 0.0048(9) -0.0036(8) 0.0018(8)
C20 0.0220(12) 0.0583(16) 0.0463(16) -0.0150(13) -0.0026(10) -0.0060(11)
C21 0.0297(14) 0.073(2) 0.078(2) -0.0199(18) -0.0081(13) -0.0179(14)
C22 0.0221(12) 0.076(2) 0.071(2) 0.0058(18) -0.0057(13) -0.0116(13)
C23 0.0232(11) 0.0605(16) 0.0477(15) 0.0180(13) 0.0086(11) 0.0100(11)
C24 0.0283(11) 0.0360(11) 0.0311(12) 0.0078(10) 0.0020(10) 0.0064(9)
C25A 0.0275(18) 0.035(3) 0.025(2) 0.005(2) 0.0101(14) 0.017(2)
O4A 0.0342(13) 0.0527(16) 0.0312(13) 0.0094(11) 0.0143(10) 0.0068(11)
C25B 0.044(6) 0.029(7) 0.047(12) 0.018(6) 0.023(6) 0.018(5)
O4B 0.038(4) 0.032(5) 0.109(8) 0.012(4) 0.016(5) -0.002(3)

_geom_special_details            
;
 All esds (except the esd in the dihedral angle between two l.s. planes)
 are estimated using the full covariance matrix.  The cell esds are taken
 into account individually in the estimation of esds in distances, angles
 and torsion angles; correlations between esds in cell parameters are only
 used when they are defined by crystal symmetry.  An approximate (isotropic)
 treatment of cell esds is used for estimating esds involving l.s. planes.
;
loop_
_geom_bond_atom_site_label_1
_geom_bond_atom_site_label_2
_geom_bond_distance
_geom_bond_site_symmetry_2
_geom_bond_publ_flag
Ni O3 1.8850(15) . ?
Ni N1 1.8934(17) . ?
Ni N2 1.9001(17) . ?
Ni N3 1.8894(17) . ?
O1 C10 1.346(3) . ?
O1 C11 1.448(3) . ?
O2 C2 1.449(3) . ?
O2 C3 1.350(3) . ?
O3 C25A 1.326(5) . ?
O3 C25B 1.288(11) . ?
N1 C10 1.309(3) . ?
N1 C12 1.494(3) . ?
N2 C5 1.386(3) . ?
N2 C8 1.383(3) . ?
N3 C1 1.484(3) . ?
N3 C3 1.308(3) . ?
C1 H1 1.0000 . ?
C1 C2 1.536(3) . ?
C1 C19 1.514(3) . ?
C2 H2A 0.9900 . ?
C2 H2B 0.9900 . ?
C3 C4 1.406(3) . ?
C4 H4 0.9500 . ?
C4 C5 1.348(3) . ?
C5 C6 1.507(3) . ?
C6 H6A 0.9900 . ?
C6 H6B 0.9900 . ?
C6 C7 1.510(3) . ?
C7 H7A 0.9900 . ?
C7 H7B 0.9900 . ?
C7 C8 1.501(3) . ?
C8 C9 1.348(3) . ?
C9 H9 0.9500 . ?
C9 C10 1.402(3) . ?
C11 H11A 0.9900 . ?
C11 H11B 0.9900 . ?
C11 C12 1.536(3) . ?
C12 H12 1.0000 . ?
C12 C13 1.510(3) . ?
C13 C14 1.394(3) . ?
C13 C18 1.398(3) . ?
C14 H14 0.9500 . ?
C14 C15 1.386(4) . ?
C15 H15 0.9500 . ?
C15 C16 1.388(4) . ?
C16 H16 0.9500 . ?
C16 C17 1.385(4) . ?
C17 H17 0.9500 . ?
C17 C18 1.385(4) . ?
C18 H18 0.9500 . ?
C19 C20 1.381(3) . ?
C19 C24 1.389(3) . ?
C20 H20 0.9500 . ?
C20 C21 1.390(4) . ?
C21 H21 0.9500 . ?
C21 C22 1.368(5) . ?
C22 H22 0.9500 . ?
C22 C23 1.380(4) . ?
C23 H23 0.9500 . ?
C23 C24 1.390(3) . ?
C24 H24 0.9500 . ?
C25A H25A 0.9500 . ?
C25A O4A 1.228(5) . ?
C25B H25B 0.9500 . ?
C25B O4B 1.208(12) . ?

loop_
_geom_angle_atom_site_label_1
_geom_angle_atom_site_label_2
_geom_angle_atom_site_label_3
_geom_angle
_geom_angle_site_symmetry_1
_geom_angle_site_symmetry_3
_geom_angle_publ_flag
O3 Ni N1 87.35(7) . . ?
O3 Ni N2 178.36(7) . . ?
O3 Ni N3 87.33(7) . . ?
N1 Ni N2 93.00(7) . . ?
N3 Ni N1 173.73(8) . . ?
N3 Ni N2 92.41(8) . . ?
C10 O1 C11 106.12(16) . . ?
C3 O2 C2 105.92(16) . . ?
C25A O3 Ni 112.8(3) . . ?
C25B O3 Ni 130.4(8) . . ?
C10 N1 Ni 126.38(15) . . ?
C10 N1 C12 106.54(17) . . ?
C12 N1 Ni 127.00(13) . . ?
C5 N2 Ni 126.09(14) . . ?
C8 N2 Ni 125.47(14) . . ?
C8 N2 C5 108.44(17) . . ?
C1 N3 Ni 124.74(13) . . ?
C3 N3 Ni 127.53(14) . . ?
C3 N3 C1 107.73(17) . . ?
N3 C1 H1 110.1 . . ?
N3 C1 C2 101.23(16) . . ?
N3 C1 C19 112.07(17) . . ?
C2 C1 H1 110.1 . . ?
C19 C1 H1 110.1 . . ?
C19 C1 C2 112.97(18) . . ?
O2 C2 C1 103.92(16) . . ?
O2 C2 H2A 111.0 . . ?
O2 C2 H2B 111.0 . . ?
C1 C2 H2A 111.0 . . ?
C1 C2 H2B 111.0 . . ?
H2A C2 H2B 109.0 . . ?
O2 C3 C4 118.03(19) . . ?
N3 C3 O2 115.53(18) . . ?
N3 C3 C4 126.44(19) . . ?
C3 C4 H4 119.0 . . ?
C5 C4 C3 122.0(2) . . ?
C5 C4 H4 119.0 . . ?
N2 C5 C6 111.22(18) . . ?
C4 C5 N2 125.4(2) . . ?
C4 C5 C6 123.4(2) . . ?
C5 C6 H6A 110.9 . . ?
C5 C6 H6B 110.9 . . ?
C5 C6 C7 104.06(18) . . ?
H6A C6 H6B 109.0 . . ?
C7 C6 H6A 110.9 . . ?
C7 C6 H6B 110.9 . . ?
C6 C7 H7A 111.0 . . ?
C6 C7 H7B 111.0 . . ?
H7A C7 H7B 109.0 . . ?
C8 C7 C6 104.01(18) . . ?
C8 C7 H7A 111.0 . . ?
C8 C7 H7B 111.0 . . ?
N2 C8 C7 111.75(18) . . ?
C9 C8 N2 125.56(18) . . ?
C9 C8 C7 122.7(2) . . ?
C8 C9 H9 118.9 . . ?
C8 C9 C10 122.27(18) . . ?
C10 C9 H9 118.9 . . ?
O1 C10 C9 117.23(18) . . ?
N1 C10 O1 115.94(19) . . ?
N1 C10 C9 126.8(2) . . ?
O1 C11 H11A 111.1 . . ?
O1 C11 H11B 111.1 . . ?
O1 C11 C12 103.25(17) . . ?
H11A C11 H11B 109.1 . . ?
C12 C11 H11A 111.1 . . ?
C12 C11 H11B 111.1 . . ?
N1 C12 C11 101.15(17) . . ?
N1 C12 H12 110.3 . . ?
N1 C12 C13 112.80(18) . . ?
C11 C12 H12 110.3 . . ?
C13 C12 C11 111.83(18) . . ?
C13 C12 H12 110.3 . . ?
C14 C13 C12 122.9(2) . . ?
C14 C13 C18 118.1(2) . . ?
C18 C13 C12 118.7(2) . . ?
C13 C14 H14 119.5 . . ?
C15 C14 C13 121.1(2) . . ?
C15 C14 H14 119.5 . . ?
C14 C15 H15 120.0 . . ?
C14 C15 C16 120.1(2) . . ?
C16 C15 H15 120.0 . . ?
C15 C16 H16 120.3 . . ?
C17 C16 C15 119.5(2) . . ?
C17 C16 H16 120.3 . . ?
C16 C17 H17 119.8 . . ?
C16 C17 C18 120.5(2) . . ?
C18 C17 H17 119.8 . . ?
C13 C18 H18 119.6 . . ?
C17 C18 C13 120.7(2) . . ?
C17 C18 H18 119.6 . . ?
C20 C19 C1 121.7(2) . . ?
C20 C19 C24 119.1(2) . . ?
C24 C19 C1 119.2(2) . . ?
C19 C20 H20 119.9 . . ?
C19 C20 C21 120.2(3) . . ?
C21 C20 H20 119.9 . . ?
C20 C21 H21 119.8 . . ?
C22 C21 C20 120.4(3) . . ?
C22 C21 H21 119.8 . . ?
C21 C22 H22 119.9 . . ?
C21 C22 C23 120.1(2) . . ?
C23 C22 H22 119.9 . . ?
C22 C23 H23 120.1 . . ?
C22 C23 C24 119.7(3) . . ?
C24 C23 H23 120.1 . . ?
C19 C24 C23 120.4(2) . . ?
C19 C24 H24 119.8 . . ?
C23 C24 H24 119.8 . . ?
O3 C25A H25A 118.2 . . ?
O4A C25A O3 123.6(5) . . ?
O4A C25A H25A 118.2 . . ?
O3 C25B H25B 122.2 . . ?
O4B C25B O3 115.7(13) . . ?
O4B C25B H25B 122.2 . . ?

loop_
_geom_torsion_atom_site_label_1
_geom_torsion_atom_site_label_2
_geom_torsion_atom_site_label_3
_geom_torsion_atom_site_label_4
_geom_torsion
_geom_torsion_site_symmetry_1
_geom_torsion_site_symmetry_2
_geom_torsion_site_symmetry_3
_geom_torsion_site_symmetry_4
_geom_torsion_publ_flag
Ni O3 C25A O4A 170.8(6) . . . . ?
Ni O3 C25B O4B 10(4) . . . . ?
Ni N1 C10 O1 -175.37(15) . . . . ?
Ni N1 C10 C9 6.4(3) . . . . ?
Ni N1 C12 C11 162.42(16) . . . . ?
Ni N1 C12 C13 -78.0(2) . . . . ?
Ni N2 C5 C4 -2.2(3) . . . . ?
Ni N2 C5 C6 176.30(14) . . . . ?
Ni N2 C8 C7 179.06(14) . . . . ?
Ni N2 C8 C9 -1.1(3) . . . . ?
Ni N3 C1 C2 163.62(14) . . . . ?
Ni N3 C1 C19 -75.7(2) . . . . ?
Ni N3 C3 O2 -176.34(13) . . . . ?
Ni N3 C3 C4 3.6(3) . . . . ?
O1 C11 C12 N1 25.7(2) . . . . ?
O1 C11 C12 C13 -94.6(2) . . . . ?
O2 C3 C4 C5 176.09(19) . . . . ?
O3 Ni N1 C10 170.49(19) . . . . ?
O3 Ni N1 C12 -13.22(18) . . . . ?
O3 Ni N3 C1 -1.36(16) . . . . ?
O3 Ni N3 C3 179.56(18) . . . . ?
N1 Ni O3 C25A -79.4(4) . . . . ?
N1 Ni O3 C25B -79.6(19) . . . . ?
N1 C12 C13 C14 -28.0(3) . . . . ?
N1 C12 C13 C18 157.53(19) . . . . ?
N2 Ni N1 C10 -7.90(19) . . . . ?
N2 Ni N1 C12 168.39(17) . . . . ?
N2 Ni N3 C1 177.01(15) . . . . ?
N2 Ni N3 C3 -2.07(18) . . . . ?
N2 C5 C6 C7 7.1(2) . . . . ?
N2 C8 C9 C10 -3.2(3) . . . . ?
N3 Ni O3 C25A 103.9(4) . . . . ?
N3 Ni O3 C25B 103.7(19) . . . . ?
N3 C1 C2 O2 23.0(2) . . . . ?
N3 C1 C19 C20 -29.2(3) . . . . ?
N3 C1 C19 C24 150.33(19) . . . . ?
N3 C3 C4 C5 -3.8(3) . . . . ?
C1 N3 C3 O2 4.5(2) . . . . ?
C1 N3 C3 C4 -175.62(19) . . . . ?
C1 C19 C20 C21 179.8(3) . . . . ?
C1 C19 C24 C23 -178.9(2) . . . . ?
C2 O2 C3 N3 11.5(2) . . . . ?
C2 O2 C3 C4 -168.48(19) . . . . ?
C2 C1 C19 C20 84.4(3) . . . . ?
C2 C1 C19 C24 -96.1(2) . . . . ?
C3 O2 C2 C1 -21.4(2) . . . . ?
C3 N3 C1 C2 -17.1(2) . . . . ?
C3 N3 C1 C19 103.5(2) . . . . ?
C3 C4 C5 N2 3.1(3) . . . . ?
C3 C4 C5 C6 -175.2(2) . . . . ?
C4 C5 C6 C7 -174.4(2) . . . . ?
C5 N2 C8 C7 -0.2(2) . . . . ?
C5 N2 C8 C9 179.6(2) . . . . ?
C5 C6 C7 C8 -6.6(2) . . . . ?
C6 C7 C8 N2 4.6(2) . . . . ?
C6 C7 C8 C9 -175.3(2) . . . . ?
C7 C8 C9 C10 176.7(2) . . . . ?
C8 N2 C5 C4 177.1(2) . . . . ?
C8 N2 C5 C6 -4.4(2) . . . . ?
C8 C9 C10 O1 -177.79(19) . . . . ?
C8 C9 C10 N1 0.4(4) . . . . ?
C10 O1 C11 C12 -22.4(2) . . . . ?
C10 N1 C12 C11 -20.7(2) . . . . ?
C10 N1 C12 C13 98.9(2) . . . . ?
C11 O1 C10 N1 10.1(3) . . . . ?
C11 O1 C10 C9 -171.6(2) . . . . ?
C11 C12 C13 C14 85.2(3) . . . . ?
C11 C12 C13 C18 -89.2(2) . . . . ?
C12 N1 C10 O1 7.7(3) . . . . ?
C12 N1 C10 C9 -170.5(2) . . . . ?
C12 C13 C14 C15 -173.0(2) . . . . ?
C12 C13 C18 C17 174.2(2) . . . . ?
C13 C14 C15 C16 -1.4(4) . . . . ?
C14 C13 C18 C17 -0.5(3) . . . . ?
C14 C15 C16 C17 0.2(4) . . . . ?
C15 C16 C17 C18 0.7(4) . . . . ?
C16 C17 C18 C13 -0.6(4) . . . . ?
C18 C13 C14 C15 1.5(3) . . . . ?
C19 C1 C2 O2 -97.0(2) . . . . ?
C19 C20 C21 C22 -1.5(5) . . . . ?
C20 C19 C24 C23 0.7(4) . . . . ?
C20 C21 C22 C23 1.7(5) . . . . ?
C21 C22 C23 C24 -0.7(5) . . . . ?
C22 C23 C24 C19 -0.5(4) . . . . ?
C24 C19 C20 C21 0.3(4) . . . . ?

_iucr_refine_instructions_details 
;
    ga_cr80.res created by SHELXL-2014/7

TITL ga_cr80 - #2507 - in P2(1)2(1)2(1) - superflip - nova
CELL 1.54184 10.148904 12.080205 17.628946 90 90 90
ZERR 4 0.000058 0.000074 0.00014 0 0 0
LATT -1
SYMM 0.5-X,-Y,0.5+Z
SYMM 0.5+X,0.5-Y,-Z
SYMM -X,0.5+Y,0.5-Z
SFAC C H N Ni O
UNIT 100 92 12 4 16
SADI 0.01 O3 C25A O3 C25B
SADI 0.01 C25A O4A C25B O4B
SADI 0.04 O3 O4A O3 O4B
SIMU 0.02 0.02 0.5 $c
RIGU O3 C25A O4A C25B O4B

L.S. 10
PLAN  25
SIZE 0.3 0.3 0.3
TEMP -153
BOND $H
CONF
HTAB
MORE -1
fmap 2
acta
REM <olex2.extras>
REM <HklSrc "%./ga_cr80.hkl">
REM </olex2.extras>

WGHT    0.024600    0.653100
FVAR       5.40471   0.74825
NI    4    0.317690    0.570070    0.734413    11.00000    0.01686    0.02324 =
         0.01870    0.00188    0.00182    0.00091
O1    5    0.476344    0.318679    0.858366    11.00000    0.03507    0.03219 =
         0.03075    0.00938    0.00566    0.01215
O2    5    0.235479    0.789881    0.565506    11.00000    0.03176    0.03498 =
         0.02388    0.00839   -0.00104    0.00301
O3    5    0.204102    0.628534    0.808927    11.00000    0.02850    0.03193 =
         0.02611    0.00706    0.00473    0.00903
N1    3    0.377598    0.469146    0.808999    11.00000    0.02289    0.02773 =
         0.02143    0.00465    0.00352    0.00428
N2    3    0.428013    0.508932    0.658072    11.00000    0.01691    0.02712 =
         0.02088   -0.00059    0.00001   -0.00256
N3    3    0.255065    0.681905    0.668729    11.00000    0.01690    0.02455 =
         0.02076    0.00184   -0.00017   -0.00203
C1    1    0.153276    0.764999    0.689048    11.00000    0.02091    0.02575 =
         0.02175    0.00204   -0.00180    0.00109
AFIX  13
H1    2    0.173579    0.798241    0.739666    11.00000   -1.20000
AFIX   0
C2    1    0.173091    0.851480    0.626204    11.00000    0.03202    0.03006 =
         0.03231    0.00840    0.00208    0.00402
AFIX  23
H2A   2    0.087630    0.882570    0.609496    11.00000   -1.20000
H2B   2    0.230412    0.912603    0.643823    11.00000   -1.20000
AFIX   0
C3    1    0.290183    0.700128    0.598470    11.00000    0.02085    0.02868 =
         0.02110    0.00383   -0.00405   -0.00421
C4    1    0.378060    0.635977    0.555196    11.00000    0.02512    0.03668 =
         0.01662    0.00072    0.00023   -0.00664
AFIX  43
H4    2    0.392085    0.654670    0.503478    11.00000   -1.20000
AFIX   0
C5    1    0.442980    0.548811    0.584836    11.00000    0.02008    0.03166 =
         0.01944   -0.00287   -0.00002   -0.00804
C6    1    0.545258    0.483668    0.541888    11.00000    0.02737    0.04455 =
         0.02363   -0.00449    0.00465   -0.00035
AFIX  23
H6A   2    0.623886    0.529629    0.531268    11.00000   -1.20000
H6B   2    0.509207    0.455827    0.493319    11.00000   -1.20000
AFIX   0
C7    1    0.579008    0.389091    0.594453    11.00000    0.02472    0.03166 =
         0.03264   -0.00653    0.00884   -0.00306
AFIX  23
H7A   2    0.549216    0.317554    0.573088    11.00000   -1.20000
H7B   2    0.675133    0.385478    0.603680    11.00000   -1.20000
AFIX   0
C8    1    0.505989    0.415829    0.666183    11.00000    0.01614    0.02543 =
         0.02831   -0.00458    0.00335   -0.00285
C9    1    0.517615    0.354751    0.729803    11.00000    0.02227    0.02555 =
         0.03312    0.00017    0.00406    0.00383
AFIX  43
H9    2    0.570592    0.289939    0.728636    11.00000   -1.20000
AFIX   0
C10   1    0.454228    0.383559    0.797646    11.00000    0.02138    0.02875 =
         0.02889    0.00439    0.00090    0.00105
C11   1    0.385631    0.355581    0.916501    11.00000    0.03910    0.03318 =
         0.02727    0.00857    0.00870    0.00675
AFIX  23
H11A  2    0.427440    0.353826    0.967225    11.00000   -1.20000
H11B  2    0.305291    0.309118    0.917381    11.00000   -1.20000
AFIX   0
C12   1    0.353354    0.474810    0.892499    11.00000    0.02683    0.03003 =
         0.02292    0.00613    0.00408    0.00625
AFIX  13
H12   2    0.258548    0.491662    0.902766    11.00000   -1.20000
AFIX   0
C13   1    0.440724    0.558014    0.931953    11.00000    0.02645    0.03075 =
         0.02504    0.00843   -0.00147    0.00943
C14   1    0.565131    0.587147    0.905041    11.00000    0.02608    0.03689 =
         0.03524    0.00252    0.00132    0.00800
AFIX  43
H14   2    0.593601    0.560247    0.857129    11.00000   -1.20000
AFIX   0
C15   1    0.647995    0.654724    0.947036    11.00000    0.02560    0.04694 =
         0.05012    0.00584   -0.00669    0.00481
AFIX  43
H15   2    0.733197    0.672447    0.928314    11.00000   -1.20000
AFIX   0
C16   1    0.606647    0.696513    1.016386    11.00000    0.03863    0.04583 =
         0.03983    0.00378   -0.01843    0.00246
AFIX  43
H16   2    0.663104    0.743043    1.045212    11.00000   -1.20000
AFIX   0
C17   1    0.482428    0.669832    1.043220    11.00000    0.05218    0.05085 =
         0.02209    0.00277   -0.00687    0.00410
AFIX  43
H17   2    0.453280    0.698948    1.090383    11.00000   -1.20000
AFIX   0
C18   1    0.400347    0.600995    1.001798    11.00000    0.03632    0.04132 =
         0.02357    0.00628    0.00078    0.00286
AFIX  43
H18   2    0.315663    0.582793    1.021077    11.00000   -1.20000
AFIX   0
C19   1    0.016088    0.715822    0.689394    11.00000    0.01839    0.03408 =
         0.02524    0.00481   -0.00359    0.00180
C20   1   -0.017446    0.627978    0.643098    11.00000    0.02203    0.05828 =
         0.04629   -0.01503   -0.00255   -0.00595
AFIX  43
H20   2    0.046365    0.597104    0.609828    11.00000   -1.20000
AFIX   0
C21   1   -0.144228    0.584623    0.645036    11.00000    0.02969    0.07276 =
         0.07762   -0.01992   -0.00807   -0.01787
AFIX  43
H21   2   -0.167236    0.525343    0.612196    11.00000   -1.20000
AFIX   0
C22   1   -0.236099    0.626733    0.693909    11.00000    0.02210    0.07566 =
         0.07102    0.00584   -0.00573   -0.01160
AFIX  43
H22   2   -0.321854    0.595338    0.695883    11.00000   -1.20000
AFIX   0
C23   1   -0.204447    0.714733    0.740351    11.00000    0.02320    0.06046 =
         0.04765    0.01797    0.00861    0.00999
AFIX  43
H23   2   -0.268551    0.744575    0.773875    11.00000   -1.20000
AFIX   0
C24   1   -0.078330    0.759557    0.737881    11.00000    0.02833    0.03603 =
         0.03114    0.00782    0.00204    0.00639
AFIX  43
H24   2   -0.056624    0.820494    0.769569    11.00000   -1.20000
AFIX   0
PART 1
C25A  1    0.096920    0.567584    0.819085    21.00000    0.02753    0.03461 =
         0.02465    0.00515    0.01005    0.01664
AFIX  43
H25A  2    0.080237    0.509028    0.784419    21.00000   -1.20000
AFIX   0
O4A   5    0.018060    0.582707    0.870857    21.00000    0.03415    0.05266 =
         0.03119    0.00942    0.01431    0.00678
PART 0
PART 2
C25B  1    0.092394    0.592946    0.833643   -21.00000    0.04414    0.02886 =
         0.04680    0.01827    0.02286    0.01795
AFIX  43
H25B  2    0.037635    0.636244    0.865735   -21.00000   -1.20000
AFIX   0
O4B   5    0.061800    0.500934    0.813359   -21.00000    0.03814    0.03164 =
         0.10859    0.01168    0.01583   -0.00167
HKLF 4

REM  ga_cr80 - #2507 - in P2(1)2(1)2(1) - superflip - nova
REM R1 =  0.0205 for    4086 Fo > 4sig(Fo)  and  0.0208 for all    4140 data
REM    317 parameters refined using     27 restraints

END

WGHT      0.0246      0.6531

REM Instructions for potential hydrogen bonds
EQIV $1 -x, y+1/2, -z+3/2
HTAB C2 O4B_$1
EQIV $2 -x+1/2, -y+1, z-1/2
HTAB C6 O4A_$2
HTAB C12 O4B

REM Highest difference peak  0.171,  deepest hole -0.190,  1-sigma level  0.032
Q1    1   0.2867  0.6364  0.6941  11.00000  0.05    0.17
Q2    1   0.2075  0.6759  0.8438  11.00000  0.05    0.16
Q3    1   0.0842  0.7383  0.6880  11.00000  0.05    0.15
Q4    1   0.1713  0.5995  0.8364  11.00000  0.05    0.15
Q5    1   0.4948  0.5208  0.5643  11.00000  0.05    0.15
Q6    1   0.1517  0.8038  0.6588  11.00000  0.05    0.15
Q7    1   0.5030  0.5571  0.9257  11.00000  0.05    0.14
Q8    1   0.4415  0.5469  0.9719  11.00000  0.05    0.14
Q9    1   0.3746  0.4202  0.9088  11.00000  0.05    0.14
Q10   1   0.5042  0.3801  0.7657  11.00000  0.05    0.14
Q11   1   0.3259  0.6509  0.5740  11.00000  0.05    0.14
Q12   1   0.5475  0.4347  0.5683  11.00000  0.05    0.14
Q13   1   0.3954  0.5202  0.7742  11.00000  0.05    0.13
Q14   1   0.4116  0.5135  0.9133  11.00000  0.05    0.13
Q15   1   0.3934  0.5835  0.5715  11.00000  0.05    0.13
Q16   1   0.4213  0.4309  0.8051  11.00000  0.05    0.12
Q17   1   0.2069  0.7194  0.6814  11.00000  0.05    0.12
Q18   1   0.6186  0.5882  0.9368  11.00000  0.05    0.12
Q19   1   0.3424  0.5011  0.6917  11.00000  0.05    0.12
Q20   1   0.2988  0.7040  0.6522  11.00000  0.05    0.12
Q21   1   0.4865  0.3705  0.6974  11.00000  0.05    0.12
Q22   1   0.5375  0.3913  0.6315  11.00000  0.05    0.12
Q23   1   0.2573  0.7389  0.5811  11.00000  0.05    0.12
Q24   1   0.3592  0.4748  0.8493  11.00000  0.05    0.12
Q25   1   0.4606  0.4572  0.6651  11.00000  0.05    0.11
;
_shelx_res_checksum              3759
loop_
_exptl_crystal_face_index_h
_exptl_crystal_face_index_k
_exptl_crystal_face_index_l
_exptl_crystal_face_perp_dist
_exptl_oxdiff_crystal_face_indexfrac_h
_exptl_oxdiff_crystal_face_indexfrac_k
_exptl_oxdiff_crystal_face_indexfrac_l
_exptl_oxdiff_crystal_face_x
_exptl_oxdiff_crystal_face_y
_exptl_oxdiff_crystal_face_z
4 1 -9 0.0263 4.0000 1.0000 -9.0000 -0.3837 -0.0983 0.9200
-4 -1 9 0.0263 -4.0000 -1.0000 9.0000 0.3837 0.0983 -0.9200
-4 -4 -6 0.0548 -4.0000 -4.0000 -6.0000 0.8775 0.1010 0.3532
4 4 6 0.0548 4.0000 4.0000 6.0000 -0.8775 -0.1010 -0.3532
-2 6 -6 0.0495 -2.0000 6.0000 -6.0000 -0.1744 0.8833 0.3757
2 -6 6 0.0495 2.0000 -6.0000 6.0000 0.1744 -0.8833 -0.3757
2 4 9 0.0400 2.0000 4.0000 9.0000 -0.7025 0.0259 -0.6911
6 -2 -5 0.0267 6.0000 -2.0000 -5.0000 -0.4250 -0.6522 0.6921
4 -2 9 0.0357 4.0000 -2.0000 9.0000 -0.4299 -0.7402 -0.5652
-4 6 0 0.0557 -4.0000 6.0000 -0.0000 -0.0484 0.9515 -0.2129
-3 4 -8 0.0536 -3.0000 4.0000 -8.0000 0.1360 0.8215 0.5123

_olex2_submission_special_instructions 'No special instructions were received'
_cell_oxdiff_length_a            10.14736(13)
_cell_oxdiff_length_b            12.08167(15)
_cell_oxdiff_length_c            17.6295(2)
_cell_oxdiff_angle_alpha         90.0217(10)
_cell_oxdiff_angle_beta          90.0234(10)
_cell_oxdiff_angle_gamma         90.0635(10)
_cell_oxdiff_volume              2161.32(5)
_cell_oxdiff_measurement_reflns_used 63665
_diffrn_measurement_specimen_support 'polyimid foil'
